# Supplementary material for: The testes transcriptome of the New World Screwworm, Cochliomyia hominivorax
Source: Data Brief. 2016 Nov 19;9:1141–6. doi: 10.1016/j.dib.2016.11.026 (PMC5133534; doi:10.1016/j.dib.2016.11.026)
Supplement: Supplementary file 2 — Supplementary Table 1. Functional annotation information for the NWS testes transcripts. [file mmc2.zip › mmc2.xlsm]

## Sheet: Supplemental Table 27 Oct 2015
Contig Sequence Name	BlastX Description	Contig Length	# BlastX Hits	BlastX e-Value	BlastX Similarity Mean	# GO Terms	GO Names list	Enzyme Codes List	InterPro IDs	KEGG Pathway
BPA_3	---NA---	1176	0	-	-		-	-	Coil (COILS)
BPA_5	fas_rat ame: full=fatty acid synthase includes: ame: full=	2544	20	0	0.4975	22	C:mitochondrion; C:Golgi apparatus; C:plasma membrane; C:glycogen granule; C:extracellular exosome; F:drug binding; F:acyl-[acyl-carrier-protein] hydrolase activity; F:oxidoreductase activity; F:lyase activity; F:protein homodimerization activity; F:poly(A) RNA binding; F:NADPH binding; P:osteoblast differentiation; P:acetyl-CoA metabolic process; P:fatty acid biosynthetic process; P:cellular aro…	EC:3.1.2.14	IPR020841 (SMART); IPR020801 (SMART); IPR016038 (G3DSA:3.40.47.GENE3D); IPR014043 (PFAM); IPR014031 (PFAM); IPR001227 (G3DSA:3.40.366.GENE3D); IPR016038 (G3DSA:3.40.47.GENE3D); IPR014030 (PFAM); PTHR11712 (PANTHER); PTHR11712:SF221 (PANTHER); IPR016039 (SUPERFAMILY); IPR016036 (SUPERFAMILY); IPR016035 (SUPERFAMILY)	Fatty acid biosynthesis
BPA_19	rl24_drome ame: full=60s ribosomal protein l24	378	20	1.9e-40	0.7735	22	C:mitochondrial large ribosomal subunit; C:membrane; C:cytosolic large ribosomal subunit; C:extracellular exosome; F:structural constituent of ribosome; F:poly(A) RNA binding; P:mitotic spindle elongation; P:ribosomal large subunit assembly; P:nuclear-transcribed mRNA catabolic process, nonsense-mediated decay; P:cytoplasmic translation; P:translational initiation; P:translational elongation; P:t…	-	Coil (COILS); IPR000988 (PFAM); IPR023441 (G3DSA:2.30.170.GENE3D); IPR000988 (PANTHER); SSF57716 (SUPERFAMILY)
BPA_31	rl10_drome ame: full=60s ribosomal protein l10 ame: full=qm protein homolog ame: full=dqm	614	20	1.2e-145	0.8445	21	C:nucleus; C:vacuolar membrane; C:endoplasmic reticulum; C:Golgi apparatus; C:polysome; C:cytosolic large ribosomal subunit; C:neuronal cell body; F:structural constituent of ribosome; F:protein binding; F:poly(A) RNA binding; P:mitotic spindle elongation; P:nuclear-transcribed mRNA catabolic process, nonsense-mediated decay; P:translational initiation; P:translational elongation; P:translational…	-	IPR001197 (TIGRFAM); IPR001197 (PIRSF); IPR016180 (PFAM); IPR016180 (G3DSA:3.90.1170.GENE3D); PTHR11726 (PANTHER); IPR018255 (PROSITE_PATTERNS); IPR016180 (SUPERFAMILY)
BPA_32	---NA---	716	0	-	-		-	-	no IPS match
BPA_34	---NA---	1005	0	-	-		-	-	SignalP-TM (SIGNALP_GRAM_POSITIVE)
BPA_35	---NA---	892	0	-	-		-	-	Coil (COILS)
BPA_37	celf2_danre ame: full=cugbp elav-like family member 2 short=celf-2 ame: full=bruno-like protein 3 ame: full=cug triplet repeat rna-binding protein 2 short=cug-bp2 ame: full=cug-bp- and etr-3-like factor 2 ame: full=elav-type rna-binding protein 3 short=etr-3 ame: full=rna-binding protein brunol-3	1638	20	3.7e-75	0.7845	26	C:nucleoplasm; C:membrane; C:ribonucleoprotein complex; C:pole plasm; F:nucleotide binding; F:translation repressor activity, nucleic acid binding; F:mRNA 3'-UTR binding; F:translation initiation factor binding; F:BRE binding; P:regulation of alternative mRNA splicing, via spliceosome; P:liver development; P:mRNA splice site selection; P:spermatid development; P:determination of left/right symmet…	-	Coil (COILS); IPR000504 (SMART); IPR012677 (G3DSA:3.30.70.GENE3D); IPR000504 (PFAM); PTHR24622 (PANTHER); PTHR24622:SF136 (PANTHER); IPR000504 (PROSITE_PROFILES); IPR000504 (PROSITE_PROFILES); SSF54928 (SUPERFAMILY); SSF54928 (SUPERFAMILY)
BPA_39	l2gl_drops ame: full=protein lethal giant larvae ame: full=p127	223	2	3.8e-21	0.92	41	C:interstitial matrix; C:cytosol; C:smooth septate junction; C:synaptic vesicle; C:basolateral plasma membrane; C:apicolateral plasma membrane; C:cortical cytoskeleton; F:SNARE binding; F:protein kinase inhibitor activity; F:myosin II binding; P:establishment of mitotic spindle orientation; P:morphogenesis of a polarized epithelium; P:negative regulation of protein kinase activity; P:transforming…	-	no IPS match
BPA_86	rab1a_lymst ame: full=ras-related protein rab-1a	412	20	1.4e-80	0.8845	62	C:Golgi membrane; C:nucleus; C:mitochondrion; C:early endosome; C:vacuole; C:endoplasmic reticulum membrane; C:endoplasmic reticulum-Golgi intermediate compartment; C:Golgi stack; C:trans-Golgi network; C:cytosol; C:coated pit; C:plasmodesma; C:endosome membrane; C:cell projection membrane; C:pre-autophagosomal structure membrane; C:melanosome; C:neuronal cell body; C:intercellular bridge; C:clat…	-	IPR001806 (PRINTS); IPR003578 (SMART); IPR020849 (SMART); IPR003579 (SMART); IPR005225 (TIGRFAM); IPR027417 (G3DSA:3.40.50.GENE3D); IPR001806 (PFAM); PTHR24073:SF419 (PANTHER); PTHR24073 (PANTHER); PS51419 (PROSITE_PROFILES); IPR027417 (SUPERFAMILY)
BPA_111	prof_drome ame: full=profilin ame: full=protein chickadee	433	20	1.1e-59	0.621	48	C:nucleus; C:actin cytoskeleton; C:neuron projection; C:perinuclear region of cytoplasm; F:actin monomer binding; F:insulin receptor binding; F:insulin-like growth factor receptor binding; F:phosphatidylinositol-4,5-bisphosphate binding; F:SH2 domain binding; F:phosphatidylinositol 3-kinase binding; P:mitotic cytokinesis; P:actomyosin contractile ring assembly; P:lipid metabolic process; P:primar…	-	IPR005455 (PRINTS); IPR005455 (PRINTS); IPR005455 (SMART); G3DSA:3.30.450.30 (GENE3D); IPR005455 (PFAM); PTHR11604:SF0 (PANTHER); IPR005455 (PANTHER); IPR027310 (PROSITE_PATTERNS); IPR005455 (SUPERFAMILY)
BPA_113	iqca1_human ame: full=iq and aaa domain-containing protein 1	1149	5	4.6e-18	0.496	1	F:ATP binding	-	Coil (COILS); IPR003959 (PFAM); IPR027417 (G3DSA:3.40.50.GENE3D); PTHR14690 (PANTHER); PTHR14690:SF5 (PANTHER); IPR027417 (SUPERFAMILY)
BPA_115	---NA---	389	0	-	-		-	-	IPR029034 (SUPERFAMILY)
BPA_193	bt3l4_xentr ame: full=transcription factor btf3 homolog 4 ame: full=basic transcription factor 3-like 4	500	20	4.7e-49	0.758	12	C:nucleolus; C:mitochondrion; C:Golgi apparatus; C:plasma membrane; F:protein binding; F:poly(A) RNA binding; P:in utero embryonic development; P:T cell mediated immunity; P:regulation of transcription, DNA-templated; P:transcription from RNA polymerase II promoter; P:negative regulation of apoptotic process; P:interferon-gamma secretion	-	IPR002715 (PFAM); PTHR10351 (PANTHER); IPR002715 (PROSITE_PROFILES)
BPA_225	dhe3_drome ame: full=glutamate mitochondrial short=gdh flags: precursor	213	11	3.7e-19	0.8109	36	C:extracellular region; C:mitochondrial inner membrane; C:mitochondrial matrix; C:lipid particle; C:cytosol; C:glycerol-3-phosphate dehydrogenase complex; C:Z disc; C:M band; F:glucose dehydrogenase activity; F:glutamate dehydrogenase (NAD+) activity; F:glutamate dehydrogenase [NAD(P)+] activity; F:glycerol-3-phosphate dehydrogenase [NAD+] activity; F:ATP binding; F:GTP binding; F:enzyme binding;…	EC:1.1.1.8; EC:1.4.1.3; EC:1.4.1.2; EC:1.1.99.10; EC:1.1.1.94	G3DSA:1.10.287.140 (GENE3D); G3DSA:3.40.192.10 (GENE3D); PTHR11606 (PANTHER); PTHR11606:SF2 (PANTHER); SSF53223 (SUPERFAMILY)	Taurine and hypotaurine metabolism; Nitrogen metabolism; Arginine biosynthesis; D-Glutamine and D-glutamate metabolism; Glycerophospholipid metabolism; Alanine, aspartate and glutamate metabolism
BPA_236	---NA---	223	0	-	-		-	-	no IPS match
BPA_281	---NA---	200	0	-	-		-	-	no IPS match
BPA_286	sdhf4_drome ame: full=succinate dehydrogenase assembly factor mitochondrial short=sdh assembly factor 4 short=sdhaf4 ame: full=starvation-upregulated protein flags: precursor	206	3	7.3e-28	0.8433	2	C:mitochondrion; P:innate immune response	-	IPR012875 (PFAM)
BPA_298	mysa_drome ame: full=myosin heavy muscle	295	2	5.9e-23	0.88	7	C:myofibril; C:myosin filament; F:motor activity; F:actin binding; F:calmodulin binding; F:ATP binding; P:metabolic process	-	Coil (COILS); IPR002928 (PFAM); PTHR13140 (PANTHER); PTHR13140:SF358 (PANTHER); SSF90257 (SUPERFAMILY)
BPA_304	pi4kb_sorar ame: full=phosphatidylinositol 4-kinase beta short=pi4k-beta short=pi4kbeta short= ns 4-kinase beta	236	20	7.6e-33	0.8145	24	C:Golgi membrane; C:nucleus; C:mitochondrial outer membrane; C:endosome; C:cytosol; C:plasma membrane; C:chloroplast; C:cytoplasmic vesicle membrane; C:rough endoplasmic reticulum membrane; C:root hair tip; C:perinuclear region of cytoplasm; F:1-phosphatidylinositol 4-kinase activity; F:ATP binding; F:Rab GTPase binding; F:protein histidine kinase binding; P:phosphatidylinositol biosynthetic proc…	EC:2.7.1.67	IPR000403 (G3DSA:1.10.1070.GENE3D); IPR000403 (PFAM); IPR027003 (PTHR10048:PANTHER); IPR015433 (PANTHER); IPR018936 (PROSITE_PATTERNS); IPR000403 (PROSITE_PROFILES); IPR011009 (SUPERFAMILY)	Inositol phosphate metabolism; Phosphatidylinositol signaling system
BPA_305	sodc_drowi ame: full=superoxide dismutase	501	20	2.7e-87	0.8445	59	C:extracellular space; C:nucleus; C:mitochondrial matrix; C:peroxisome; C:cytosol; C:plasma membrane; C:extracellular matrix; C:cytoplasmic vesicle; C:dendrite cytoplasm; C:neuronal cell body; C:protein complex; F:superoxide dismutase activity; F:copper ion binding; F:zinc ion binding; F:protein phosphatase 2B binding; F:protein homodimerization activity; F:chaperone binding; P:activation of MAPK…	EC:1.15.1.1	IPR001424 (PRINTS); IPR001424 (PFAM); IPR001424 (G3DSA:2.60.40.GENE3D); PTHR10003 (PANTHER); IPR018152 (PROSITE_PATTERNS); IPR018152 (PROSITE_PATTERNS); IPR001424 (SUPERFAMILY)
BPA_310	idgf4_glomm ame: full=chitinase-like protein idgf4 ame: full=imaginal disk growth factor protein 4 flags: precursor	913	20	9.4e-173	0.648	7	C:extracellular space; F:chitinase activity; F:chitin binding; F:imaginal disc growth factor receptor binding; P:carbohydrate metabolic process; P:cuticle chitin catabolic process; P:imaginal disc development	EC:3.2.1.14	Coil (COILS); IPR011583 (SMART); IPR001223 (PFAM); IPR029070 (G3DSA:3.10.50.GENE3D); IPR013781 (G3DSA:3.20.20.GENE3D); IPR015520 (PTHR11177:PANTHER); PTHR11177 (PANTHER); IPR015520 (PTHR11177:PANTHER); IPR017853 (SUPERFAMILY); IPR029070 (SUPERFAMILY)	Amino sugar and nucleotide sugar metabolism
BPA_314	---NA---	2284	0	-	-		-	-	no IPS match
BPA_370	---NA---	230	0	-	-		-	-	no IPS match
BPA_455	scm_drome ame: full=polycomb protein scm ame: full=sex comb on midleg protein	228	1	1.1e-30	0.8	10	C:polytene chromosome; C:PRC1 complex; F:transcription factor activity, sequence-specific DNA binding; F:zinc ion binding; F:identical protein binding; P:regulation of transcription, DNA-templated; P:axonogenesis; P:gene silencing; P:germarium-derived female germ-line cyst encapsulation; P:ovarian follicle cell stalk formation	-	no IPS match
BPA_459	---NA---	245	0	-	-		-	-	no IPS match
BPA_496	---NA---	1986	0	-	-		-	-	no IPS match
BPA_497	ncl1_caeel ame: full=b-box type zinc finger protein ncl-1	1475	20	3.3e-49	0.486	25	C:neuronal cell body; C:intracellular organelle; C:apical cortex; C:basal cortex; F:protein binding; F:acid-amino acid ligase activity; F:translation repressor activity; P:phagocytosis; P:neuroblast fate determination; P:ganglion mother cell fate determination; P:negative regulation of neuroblast proliferation; P:axon guidance; P:brain development; P:regulation of synaptic growth at neuromuscular…	-	IPR001258 (PFAM); IPR011042 (G3DSA:2.120.10.GENE3D); PTHR24103:SF134 (PANTHER); PTHR24103 (PANTHER); IPR013017 (PROSITE_PROFILES); IPR013017 (PROSITE_PROFILES); IPR013017 (PROSITE_PROFILES); IPR013017 (PROSITE_PROFILES); IPR013017 (PROSITE_PROFILES); SSF101898 (SUPERFAMILY)
BPA_498	---NA---	425	0	-	-		-	-	no IPS match
BPA_500	---NA---	863	0	-	-		-	-	no IPS match
BPA_521	pura_drogr ame: full=adenylosuccinate synthetase short=ampsase short= ame: full=imp--aspartate ligase	223	20	9.3e-41	0.855	6	C:cytoplasm; F:magnesium ion binding; F:adenylosuccinate synthase activity; F:GTP binding; P:'de novo' AMP biosynthetic process; P:IMP metabolic process	EC:6.3.4.4	IPR001114 (PFAM); G3DSA:3.40.440.10 (GENE3D); IPR001114 (PANTHER); IPR027417 (SUPERFAMILY)	Purine metabolism; Alanine, aspartate and glutamate metabolism
BPA_538	---NA---	443	0	-	-		-	-	Coil (COILS)
BPA_595	kc1a_drome ame: full=casein kinase i isoform alpha short=cki-alpha short= 1	208	20	1.8e-40	0.9	38	C:condensed chromosome kinetochore; C:Golgi apparatus; C:centrosome; C:cytosol; C:mRNA cleavage and polyadenylation specificity factor complex; C:spindle microtubule; C:plasma membrane; C:nuclear speck; C:ribonucleoprotein complex; C:perinuclear region of cytoplasm; C:primary cilium; F:magnesium ion binding; F:glycoprotein binding; F:protein serine/threonine kinase activity; F:ATP binding; F:pept…	EC:2.7.11; EC:2.7.11.26	G3DSA:1.10.510.10 (GENE3D); PTHR11909 (PANTHER); PTHR11909:SF84 (PANTHER); IPR011009 (SUPERFAMILY)
BPA_596	ppia_drome ame: full=peptidyl-prolyl cis-trans isomerase short=ppiase ame: full=cyclophilin ame: full=cyclosporin a-binding protein ame: full=rotamase	541	20	3.9e-106	0.8665	76	C:extracellular space; C:mitochondrial proton-transporting ATP synthase complex; C:mitochondrial permeability transition pore complex; C:mitochondrial matrix; C:cytosol; C:microtubule associated complex; C:plasma membrane; C:focal adhesion; C:positive transcription elongation factor complex b; C:SCF ubiquitin ligase complex; C:nuclear cyclin-dependent protein kinase holoenzyme complex; C:midbody;…	EC:2.7.1; EC:5.2.1.8	IPR002130 (PRINTS); IPR029000 (G3DSA:2.40.100.GENE3D); IPR002130 (PFAM); IPR024936 (PIRSF); IPR024936 (PANTHER); PTHR11071:SF116 (PANTHER); IPR020892 (PROSITE_PATTERNS); IPR002130 (PROSITE_PROFILES); IPR029000 (SUPERFAMILY)
BPA_633	---NA---	218	0	-	-		-	-	no IPS match
BPA_641	---NA---	234	0	-	-		-	-	IPR005511 (PRINTS); IPR011042 (G3DSA:2.120.10.GENE3D); IPR013658 (PFAM); SSF63829 (SUPERFAMILY)
BPA_657	---NA---	213	0	-	-		-	-	no IPS match
BPA_658	prdx6_chick ame: full=peroxiredoxin-6	234	11	4.3e-16	0.5891	18	C:extracellular space; C:mitochondrion; C:cytosol; C:membrane; C:extracellular exosome; F:glutathione peroxidase activity; F:phospholipase A2 activity; F:ubiquitin protein ligase binding; P:response to reactive oxygen species; P:phospholipid catabolic process; P:negative regulation of metabolic process; P:bleb assembly; P:cellular response to stress; P:hydrogen peroxide catabolic process; P:regul…	EC:1.11.1.9; EC:3.1.1.4	IPR012336 (G3DSA:3.40.30.GENE3D); IPR000866 (PFAM); PTHR10681 (PANTHER); PTHR10681:SF90 (PANTHER); IPR012336 (SUPERFAMILY)	alpha-Linolenic acid metabolism;Linoleic acid metabolism; Arachidonic acid metabolism; Glutathione metabolism; Ether lipid metabolism; Glycerophospholipid metabolism
BPA_669	rtn1a_xenla ame: full=reticulon-1-a ame: full= short=xrtn1 ame: full=xrtn1-	399	20	6.9e-42	0.6975	34	C:extracellular space; C:nuclear envelope; C:smooth endoplasmic reticulum; C:terminal cisterna; C:integral component of endoplasmic reticulum membrane; C:T-tubule; C:neuron projection; C:neuronal cell body; C:myelin sheath; C:protein complex; C:extracellular exosome; C:neuronal postsynaptic density; F:protein complex binding; F:poly(A) RNA binding; P:angiogenesis; P:axonal fasciculation; P:aging;…	-	IPR003388 (PFAM); IPR003388 (PANTHER); TRANSMEMBRANE (PHOBIUS); NON_CYTOPLASMIC_DOMAIN (PHOBIUS); CYTOPLASMIC_DOMAIN (PHOBIUS); IPR003388 (PROSITE_PROFILES); TMhelix (TMHMM)
BPA_674	adh_bacol ame: full=alcohol dehydrogenase	815	20	2.2e-105	0.6665	3	F:alcohol dehydrogenase (NAD) activity; F:NAD binding; P:oxidation-reduction process	EC:1.1.1.1	IPR002198 (PRINTS); IPR002424 (PRINTS); IPR002426 (PRINTS); IPR002198 (PFAM); IPR016040 (G3DSA:3.40.50.GENE3D); PTHR24310 (PANTHER); PTHR24310:SF0 (PANTHER); IPR020904 (PROSITE_PATTERNS); SSF51735 (SUPERFAMILY)	alpha-Linolenic acid metabolism; Drug metabolism - cytochrome P450; Metabolism of xenobiotics by cytochrome P450; Naphthalene degradation; Chloroalkane and chloroalkene degradation; Biosynthesis of antibiotics; Glycolysis / Gluconeogenesis; Fatty acid degradation; Glycine, serine and threonine metabolism; Tyrosine metabolism; Retinol metabolism
BPA_710	---NA---	209	0	-	-		-	-	no IPS match
BPA_730	---NA---	218	0	-	-	4	F:magnesium ion binding; F:pyruvate kinase activity; F:potassium ion binding; P:glycolytic process	-	IPR015794 (G3DSA:3.40.1380.GENE3D)
BPA_752	---NA---	202	0	-	-		-	-	no IPS match
BPA_753	akirn_drome ame: full=akirin ame: full=protein bhringi	453	7	1.6e-50	0.6129	15	C:polytene chromosome; C:nuclear euchromatin; C:brahma complex; F:transcriptional activator activity, RNA polymerase II core promoter proximal region sequence-specific binding; F:transcription cofactor activity; F:protein binding; P:larval somatic muscle development; P:embryo development; P:negative regulation of gene expression; P:muscle attachment; P:response to lipopolysaccharide; P:positive r…	-	PTHR13293:SF6 (PANTHER); IPR024132 (PANTHER)
BPA_756	---NA---	1039	0	-	-		-	-	no IPS match
BPA_758	rl11_drome ame: full=60s ribosomal protein l11	527	20	8.9e-119	0.8765	28	C:nuclear chromosome; C:polytene chromosome puff; C:nucleolus; C:vacuole; C:Golgi apparatus; C:plasmodesma; C:chloroplast; C:membrane; C:cytosolic large ribosomal subunit; C:cytosolic small ribosomal subunit; C:extracellular exosome; F:structural constituent of ribosome; F:protein binding; F:rRNA binding; F:poly(A) RNA binding; P:mitotic spindle elongation; P:ribosomal large subunit assembly; P:n…	-	IPR002132 (PIRSF); IPR022803 (G3DSA:3.30.1440.GENE3D); IPR002132 (PFAM); IPR002132 (PFAM); IPR002132 (PANTHER); PTHR11994:SF8 (PANTHER); IPR020929 (PROSITE_PATTERNS); IPR022803 (SUPERFAMILY)
BPA_759	---NA---	1485	0	-	-		-	-	Coil (COILS); Coil (COILS); Coil (COILS); Coil (COILS)
BPA_761	if1ax_human ame: full=eukaryotic translation initiation factor x-chromosomal short=eif-1a x isoform ame: full=eukaryotic translation initiation factor 4c short=eif-4c	522	20	1.1e-53	0.726	10	C:cytosol; C:eukaryotic 43S preinitiation complex; C:eukaryotic 48S preinitiation complex; F:double-stranded RNA binding; F:translation initiation factor activity; F:translation initiation factor binding; F:ribosomal small subunit binding; F:poly(A) RNA binding; P:formation of translation preinitiation complex; P:formation of cytoplasmic translation initiation complex	-	IPR001253 (SMART); IPR001253 (TIGRFAM); IPR006196 (PFAM); IPR012340 (G3DSA:2.40.50.GENE3D); IPR001253 (PANTHER); IPR018104 (PROSITE_PATTERNS); IPR006196 (PROSITE_PROFILES); IPR001253 (HAMAP); IPR012340 (SUPERFAMILY)
BPA_766	rs13_musdo ame: full=40s ribosomal protein partial	280	20	1.7e-59	0.9315	31	C:nuclear chromosome; C:cell wall; C:nucleolus; C:endoplasmic reticulum; C:Golgi apparatus; C:focal adhesion; C:chloroplast; C:membrane; C:cytosolic small ribosomal subunit; C:90S preribosome; C:extracellular exosome; F:mRNA binding; F:structural constituent of ribosome; F:protein binding; F:small ribosomal subunit rRNA binding; P:mitotic spindle elongation; P:nuclear-transcribed mRNA catabolic p…	-	IPR000589 (PFAM); IPR012606 (PFAM); PTHR11885 (PANTHER); IPR000589 (PROSITE_PATTERNS); IPR009068 (SUPERFAMILY)
BPA_804	pp4r3_drome ame: full=serine threonine-protein phosphatase 4 regulatory subunit 3 short=pp4r3 ame: full=protein falafel	224	13	2e-40	0.7692	15	C:nucleoplasm; C:cytoplasm; C:cytoskeleton; C:protein phosphatase 4 complex; C:CENP-A containing nucleosome; F:protein binding; P:DNA repair; P:protein dephosphorylation; P:phagocytosis; P:dorsal closure; P:asymmetric protein localization; P:Rac protein signal transduction; P:regulation of lipid metabolic process; P:positive regulation of gluconeogenesis; P:asymmetric neuroblast division	-	IPR006887 (PFAM); PTHR23318:SF0 (PANTHER); PTHR23318 (PANTHER)
BPA_809	nup54_drome ame: full=probable nucleoporin nup54	215	4	6.6e-31	0.7025	19	C:nuclear pore; C:nucleoplasm; C:cytoplasm; F:nucleocytoplasmic transporter activity; F:protein binding; P:mitotic prophase; P:carbohydrate metabolic process; P:NLS-bearing protein import into nucleus; P:mitotic nuclear envelope disassembly; P:regulation of glucose transport; P:protein sumoylation; P:viral transcription; P:cytokine-mediated signaling pathway; P:post-translational protein modifica…	-	Coil (COILS); IPR025712 (PFAM); IPR024864 (PANTHER); PTHR13000:SF0 (PANTHER)
BPA_815	---NA---	210	0	-	-		-	-	no IPS match
BPA_825	---NA---	230	0	-	-		-	-	PTHR22880 (PANTHER); PTHR22880:SF136 (PANTHER)
BPA_845	spen_drome ame: full=protein split ends	220	3	4.4e-31	0.7967	27	C:nucleoplasm; C:transcriptional repressor complex; C:extracellular exosome; F:nucleotide binding; F:RNA polymerase II transcription factor binding; F:transcriptional repressor activity, RNA polymerase II transcription factor binding; F:single-stranded DNA binding; F:transcription factor activity, sequence-specific DNA binding; F:transcription corepressor activity; F:poly(A) RNA binding; P:negati…	-	IPR000504 (PFAM); IPR012677 (G3DSA:3.30.70.GENE3D); PTHR23189 (PANTHER); PTHR23189:SF9 (PANTHER); IPR000504 (PROSITE_PROFILES); SSF54928 (SUPERFAMILY)
BPA_852	mysa_drome ame: full=myosin heavy muscle	211	7	2.2e-33	0.7414	14	C:striated muscle myosin thick filament; C:A band; F:microfilament motor activity; F:nucleotide binding; F:structural constituent of muscle; F:actin filament binding; P:muscle contraction; P:locomotory behavior; P:metabolic process; P:oviposition; P:skeletal muscle myosin thick filament assembly; P:locomotion; P:pharyngeal pumping; P:inositol lipid-mediated signaling	-	no IPS match
BPA_870	---NA---	237	0	-	-		-	-	no IPS match
BPA_874	rl31_drome ame: full=60s ribosomal protein l31	266	20	4.4e-48	0.858	17	C:cell wall; C:plasma membrane; C:focal adhesion; C:plasmodesma; C:chloroplast; C:cytosolic large ribosomal subunit; C:extracellular exosome; F:structural constituent of ribosome; F:poly(A) RNA binding; P:mitotic spindle elongation; P:nuclear-transcribed mRNA catabolic process, nonsense-mediated decay; P:translational initiation; P:translational elongation; P:translational termination; P:SRP-depe…	-	IPR023621 (G3DSA:3.10.440.GENE3D); IPR000054 (PFAM); IPR000054 (PANTHER); IPR020052 (PROSITE_PATTERNS); IPR023621 (SUPERFAMILY)
BPA_879	s22ag_xenla ame: full=solute carrier family 22 member 16 ame: full=carnitine transporter 2 short=ct2	202	1	2.9e-11	0.68	3	C:integral component of membrane; F:transporter activity; P:transmembrane transport	-	G3DSA:1.20.1250.20 (GENE3D); IPR011701 (PFAM); PTHR24064:SF211 (PANTHER); PTHR24064 (PANTHER); IPR005829 (PROSITE_PATTERNS); NON_CYTOPLASMIC_DOMAIN (PHOBIUS); TRANSMEMBRANE (PHOBIUS); NON_CYTOPLASMIC_DOMAIN (PHOBIUS); TRANSMEMBRANE (PHOBIUS); CYTOPLASMIC_DOMAIN (PHOBIUS); IPR020846 (PROSITE_PROFILES); IPR020846 (SUPERFAMILY); TMhelix (TMHMM); TMhelix (TMHMM)
BPA_922	---NA---	232	0	-	-		-	-	no IPS match
BPA_934	---NA---	229	0	-	-		-	-	TRANSMEMBRANE (PHOBIUS); NON_CYTOPLASMIC_DOMAIN (PHOBIUS); CYTOPLASMIC_DOMAIN (PHOBIUS); TRANSMEMBRANE (PHOBIUS); TRANSMEMBRANE (PHOBIUS); CYTOPLASMIC_DOMAIN (PHOBIUS); NON_CYTOPLASMIC_DOMAIN (PHOBIUS); TMhelix (TMHMM); TMhelix (TMHMM); TMhelix (TMHMM)
BPA_935	uba1_bovin ame: full=ubiquitin-like modifier-activating enzyme 1 ame: full=ubiquitin-activating enzyme e1	228	10	4.2e-20	0.677	22	C:heterochromatin; C:nucleoplasm; C:mitochondrion; C:lysosomal membrane; C:cytosol; C:endosome membrane; C:desmosome; C:rough endoplasmic reticulum membrane; C:extracellular exosome; F:nucleotide binding; F:ubiquitin activating enzyme activity; F:ubiquitin-protein transferase activity; F:protein binding; F:ISG15 activating enzyme activity; F:poly(A) RNA binding; P:protein ubiquitination; P:cytoki…	-	IPR000594 (PFAM); IPR016040 (G3DSA:3.40.50.GENE3D); PTHR10953:SF4 (PANTHER); PTHR10953 (PANTHER); IPR009036 (SUPERFAMILY)
BPA_940	rs16_drome ame: full=40s ribosomal protein s16	415	20	1.1e-73	0.9	21	C:cell wall; C:nucleolus; C:Golgi apparatus; C:focal adhesion; C:plasmodesma; C:chloroplast; C:membrane; C:cytosolic small ribosomal subunit; C:extracellular exosome; F:structural constituent of ribosome; F:protein binding; F:poly(A) RNA binding; P:mitotic spindle elongation; P:nuclear-transcribed mRNA catabolic process, nonsense-mediated decay; P:rRNA processing; P:translational initiation; P:tr…	-	IPR000754 (PFAM); IPR014721 (G3DSA:3.30.230.GENE3D); IPR000754 (PANTHER); PTHR21569:SF4 (PANTHER); IPR020574 (PROSITE_PATTERNS); IPR020568 (SUPERFAMILY)
BPA_961	---NA---	211	0	-	-		-	-	no IPS match
BPA_963	---NA---	221	0	-	-		-	-	SIGNAL_PEPTIDE_C_REGION (PHOBIUS); SIGNAL_PEPTIDE_N_REGION (PHOBIUS); NON_CYTOPLASMIC_DOMAIN (PHOBIUS); SIGNAL_PEPTIDE_H_REGION (PHOBIUS); SIGNAL_PEPTIDE (PHOBIUS)
BPA_982	maox_rat ame: full=nadp-dependent malic enzyme short=nadp-me ame: full=malic enzyme 1	249	20	1.3e-41	0.823	56	C:nuclear chromatin; C:cell wall; C:mitochondrial matrix; C:vacuolar membrane; C:cytosol; C:plasma membrane; C:plasmodesma; C:chloroplast; C:apoplast; C:RNA polymerase II transcription factor complex; F:RNA polymerase II core promoter proximal region sequence-specific DNA binding; F:transcriptional activator activity, RNA polymerase II core promoter proximal region sequence-specific binding; F:ma…	EC:4.1.1.3; EC:1.1.1.38; EC:1.1.1.39; EC:1.1.1.40	IPR012301 (G3DSA:3.40.50.GENE3D); IPR012301 (PFAM); PTHR23406:SF10 (PANTHER); PTHR23406 (PANTHER); SSF53223 (SUPERFAMILY)	Pyruvate metabolism; Carbon fixation in photosynthetic organisms
BPA_1008	unc22_caeel ame: full=twitchin ame: full=uncoordinated protein 22	212	3	5.7e-17	0.6833	45	C:condensed nuclear chromosome; C:cytosol; C:muscle myosin complex; C:striated muscle thin filament; C:Z disc; C:M band; C:extracellular exosome; F:protease binding; F:protein serine/threonine kinase activity; F:protein tyrosine kinase activity; F:structural constituent of cytoskeleton; F:calcium ion binding; F:calmodulin binding; F:structural constituent of muscle; F:protein kinase binding; F:te…	EC:2.7.10; EC:2.7.11	IPR013783 (G3DSA:2.60.40.GENE3D); IPR013783 (G3DSA:2.60.40.GENE3D); PTHR19897 (PANTHER); PTHR19897:SF155 (PANTHER); IPR003961 (PROSITE_PROFILES); IPR003961 (PROSITE_PROFILES); IPR003961 (SUPERFAMILY)
BPA_1051	di3l2_human ame: full=dis3-like exonuclease 2 short=hdis3l2	211	20	4.9e-18	0.7185	36	C:nuclear exosome (RNase complex); C:cytoplasmic exosome (RNase complex); C:cytoplasmic mRNA processing body; C:nucleoplasm; C:nucleolus; C:centrosome; C:cytosol; C:polysome; C:plasma membrane; C:cellular bud neck; C:cytoplasmic stress granule; F:3'-5'-exoribonuclease activity; F:magnesium ion binding; F:translation repressor activity, nucleic acid binding; F:mRNA 3'-UTR binding; F:endonuclease a…	EC:3.1.13	PF00773 (PFAM); PTHR23355:SF9 (PANTHER); PTHR23355 (PANTHER); IPR022966 (PROSITE_PATTERNS); IPR012340 (SUPERFAMILY)
BPA_1080	---NA---	209	0	-	-	1	F:DNA binding	-	IPR026905 (PFAM)
BPA_1082	phtf_drome ame: full= homeodomain transcription factor	213	7	5.7e-38	0.8586	7	C:nucleolus; C:endoplasmic reticulum; C:cis-Golgi network; F:DNA binding; F:transcription factor activity, sequence-specific DNA binding; F:protein dimerization activity; P:regulation of transcription from RNA polymerase II promoter	-	PTHR12680:SF6 (PANTHER); PTHR12680 (PANTHER); SIGNAL_PEPTIDE_N_REGION (PHOBIUS); SIGNAL_PEPTIDE_H_REGION (PHOBIUS); SIGNAL_PEPTIDE_C_REGION (PHOBIUS); NON_CYTOPLASMIC_DOMAIN (PHOBIUS); SIGNAL_PEPTIDE (PHOBIUS); TMhelix (TMHMM)
BPA_1087	ovos_chick ame: full=ovostatin ame: full=ovomacroglobulin flags: precursor	765	17	1e-19	0.4724	13	C:extracellular space; C:membrane-bounded vesicle; C:cell part; F:growth factor binding; F:cytokine binding; F:peptidase inhibitor activity; P:multicellular organismal development; P:response to wounding; P:response to chemical; P:single-organism cellular process; P:negative regulation of proteolysis; P:negative regulation of response to stimulus; P:regulation of endopeptidase activity	-	IPR009048 (PFAM); IPR009048 (G3DSA:2.60.40.GENE3D); IPR011626 (PFAM); IPR008930 (G3DSA:1.50.10.GENE3D); PTHR11412 (PANTHER); PTHR11412:SF84 (PANTHER); IPR009048 (SUPERFAMILY); IPR008930 (SUPERFAMILY)
BPA_1089	galm_rat ame: full=aldose 1-epimerase ame: full=galactose mutarotase	710	15	8.2e-52	0.5153	6	C:cell part; C:extracellular exosome; F:aldose 1-epimerase activity; F:carbohydrate binding; P:glucose metabolic process; P:galactose metabolic process	EC:5.1.3.3	IPR008183 (PFAM); IPR014718 (G3DSA:2.70.98.GENE3D); PTHR10091 (PANTHER); PTHR10091:SF0 (PANTHER); IPR011013 (SUPERFAMILY)	Biosynthesis of antibiotics; Glycolysis / Gluconeogenesis; Galactose metabolism
BPA_1102	itsn1_mouse ame: full=intersectin-1 ame: full=eh and sh3 domains protein 1	236	6	1.3e-18	0.6767	27	C:centrosome; C:cytosol; C:plasma membrane; C:coated pit; C:lamellipodium; C:endocytic vesicle; C:terminal bouton; C:extracellular exosome; F:SH3/SH2 adaptor activity; F:guanyl-nucleotide exchange factor activity; F:calcium ion binding; F:kinase activator activity; F:protein complex scaffold; F:proline-rich region binding; P:exocytosis; P:small GTPase mediated signal transduction; P:axon guidance…	-	G3DSA:2.30.30.40 (GENE3D); IPR001452 (PFAM); G3DSA:2.30.30.40 (GENE3D); PTHR11216 (PANTHER); PTHR11216:SF59 (PANTHER); IPR001452 (PROSITE_PROFILES); IPR001452 (PROSITE_PROFILES); IPR001452 (SUPERFAMILY); IPR001452 (SUPERFAMILY)
BPA_1136	---NA---	217	0	-	-		-	-	SignalP-TM (SIGNALP_GRAM_POSITIVE)
BPA_1161	---NA---	216	0	-	-		-	-	no IPS match
BPA_1237	s39ad_drome ame: full=zinc transporter zip13 homolog ame: full=zinc iron regulated transporter-related protein 99c	315	20	1.2e-59	0.7155	21	C:nucleoplasm; C:endoplasmic reticulum membrane; C:synaptic vesicle; C:basolateral plasma membrane; C:integral component of Golgi membrane; C:axon; C:neuronal cell body; C:perinuclear endoplasmic reticulum; F:iron ion transmembrane transporter activity; F:zinc ion transmembrane transporter activity; F:enzyme regulator activity; F:protein homodimerization activity; P:iron ion transport; P:cellular…	-	IPR003689 (PFAM); PTHR16950 (PANTHER)
BPA_1247	---NA---	210	0	-	-		-	-	no IPS match
BPA_1250	---NA---	233	0	-	-		-	-	no IPS match
BPA_1272	hm13_human ame: full=minor histocompatibility antigen h13 ame: full=intramembrane protease 1 short=imp-1 short=impas-1 short=himp1 ame: full=presenilin-like protein 3 ame: full=signal peptide peptidase	214	6	2.9e-31	0.7783	18	C:mitochondrion; C:rough endoplasmic reticulum; C:Golgi apparatus; C:plasma membrane; C:chloroplast stroma; C:cell surface; C:integral component of cytoplasmic side of endoplasmic reticulum membrane; C:integral component of lumenal side of endoplasmic reticulum membrane; F:metalloendopeptidase activity; F:ubiquitin protein ligase binding; F:aspartic endopeptidase activity, intramembrane cleaving;…	EC:3.4.24; EC:3.4.23	IPR007369 (PFAM); PTHR12174:SF23 (PANTHER); IPR007369 (PANTHER); TRANSMEMBRANE (PHOBIUS); CYTOPLASMIC_DOMAIN (PHOBIUS); NON_CYTOPLASMIC_DOMAIN (PHOBIUS); TMhelix (TMHMM)
BPA_1280	---NA---	281	0	-	-		-	-	no IPS match
BPA_1286	---NA---	422	0	-	-	2	C:mitochondrial outer membrane; P:intracellular protein transport	-	IPR005683 (PFAM); PTHR12504 (PANTHER); PTHR12504:SF0 (PANTHER); TRANSMEMBRANE (PHOBIUS); NON_CYTOPLASMIC_DOMAIN (PHOBIUS); CYTOPLASMIC_DOMAIN (PHOBIUS)
BPA_1295	---NA---	239	0	-	-		-	-	no IPS match
BPA_1297	---NA---	237	0	-	-		-	-	no IPS match
BPA_1328	---NA---	208	0	-	-		-	-	SIGNAL_PEPTIDE_H_REGION (PHOBIUS); SIGNAL_PEPTIDE_C_REGION (PHOBIUS); SIGNAL_PEPTIDE_N_REGION (PHOBIUS); SIGNAL_PEPTIDE (PHOBIUS); NON_CYTOPLASMIC_DOMAIN (PHOBIUS); SignalP-TM (SIGNALP_GRAM_POSITIVE); SignalP-noTM (SIGNALP_EUK)
BPA_1362	---NA---	226	0	-	-		-	-	Coil (COILS)
BPA_1370	---NA---	226	0	-	-		-	-	IPR001623 (G3DSA:1.10.287.GENE3D); IPR001623 (SUPERFAMILY)
BPA_1393	ogt1_rat ame: full=udp-n-acetylglucosamine--peptide n-acetylglucosaminyltransferase 110 kda subunit ame: full=o- c transferase subunit p110 ame: full=o-linked n-acetylglucosamine transferase 110 kda subunit short=ogt	464	19	1.5e-94	0.6674	68	C:histone acetyltransferase complex; C:euchromatin; C:mitochondrion; C:microtubule organizing center; C:cytosol; C:plasma membrane; C:zymogen granule; C:neuron projection; C:neuronal cell body; C:perinuclear region of cytoplasm; C:MLL5-L complex; F:protein serine/threonine phosphatase activity; F:phosphatidylinositol-3,4,5-trisphosphate binding; F:enzyme activator activity; F:transcription factor…	EC:2.4.1.94	IPR019734 (SMART); PF13414 (PFAM); PF13424 (PFAM); IPR011990 (G3DSA:1.25.40.GENE3D); PTHR23083:SF369 (PANTHER); PTHR23083 (PANTHER); IPR019734 (PROSITE_PROFILES); IPR013026 (PROSITE_PROFILES); IPR019734 (PROSITE_PROFILES); IPR019734 (PROSITE_PROFILES); SSF48452 (SUPERFAMILY)
BPA_1406	---NA---	240	0	-	-		-	-	no IPS match
BPA_1419	---NA---	209	0	-	-		-	-	no IPS match
BPA_1425	lrp1_chick ame: full=low-density lipoprotein receptor-related protein 1 short=lrp-1 ame: full=alpha-2-macroglobulin receptor short=a2mr flags: precursor	227	20	6.3e-14	0.596	116	C:basement membrane; C:extracellular space; C:nucleolus; C:mitochondrion; C:lysosomal membrane; C:endosome; C:endoplasmic reticulum; C:integral component of plasma membrane; C:coated pit; C:focal adhesion; C:cell surface; C:postsynaptic density; C:apical plasma membrane; C:flotillin complex; C:coated vesicle; C:dendrite; C:endocytic vesicle membrane; C:brush border membrane; C:neuronal cell body;…	-	IPR002172 (PRINTS); IPR002172 (SMART); IPR002172 (G3DSA:4.10.400.GENE3D); IPR002172 (G3DSA:4.10.400.GENE3D); IPR002172 (PFAM); PTHR10529 (PANTHER); IPR023415 (PROSITE_PATTERNS); IPR002172 (PROSITE_PROFILES); IPR002172 (PROSITE_PROFILES); IPR002172 (SUPERFAMILY); IPR002172 (SUPERFAMILY)
BPA_1460	---NA---	206	0	-	-		-	-	no IPS match
BPA_1472	h33_rat ame: full=histone	346	20	4.4e-62	0.9905	34	C:nuclear nucleosome; C:nucleoplasm; C:membrane; C:replication fork protection complex; C:CENP-A containing nucleosome; C:extracellular exosome; F:RNA polymerase II core promoter sequence-specific DNA binding; F:RNA polymerase II distal enhancer sequence-specific DNA binding; F:nucleosomal DNA binding; F:histone binding; F:protein heterodimerization activity; P:chromatin silencing at rDNA; P:oste…	-	IPR000164 (PRINTS); IPR000164 (SMART); IPR007125 (PFAM); IPR009072 (G3DSA:1.10.20.GENE3D); IPR000164 (PANTHER); IPR000164 (PROSITE_PATTERNS); IPR000164 (PROSITE_PATTERNS); IPR009072 (SUPERFAMILY)
BPA_1478	scna_drome ame: full=sodium channel protein para ame: full=protein paralytic ame: full=sodium channel 1 short= av1	206	1	3.6e-38	0.86	17	C:voltage-gated sodium channel complex; C:striated muscle myosin thick filament; F:motor activity; F:voltage-gated sodium channel activity; F:calcium ion binding; F:structural constituent of muscle; P:response to hypoxia; P:sodium ion transport; P:synaptic transmission; P:mesoderm development; P:mechanosensory behavior; P:myofibril assembly; P:response to drug; P:male courtship behavior, veined w…	-	IPR028814 (PTHR10037:PANTHER); PTHR10037 (PANTHER)
BPA_1481	rbp9x_drome ame: full=ran-binding proteins 9 10 homolog ame: full=ran-binding protein m	217	10	2e-32	0.739	21	C:nucleus; C:centrosome; C:cytosol; C:microtubule associated complex; C:cytoplasmic microtubule; C:membrane; F:Ran guanyl-nucleotide exchange factor activity; F:Ran GTPase binding; F:protein transporter activity; F:histone binding; F:beta-tubulin binding; P:protein import into nucleus; P:microtubule nucleation; P:JAK-STAT cascade; P:ovarian follicle cell-cell adhesion; P:axon guidance; P:larval f…	-	Coil (COILS); IPR024964 (PFAM); PTHR12864 (PANTHER); PTHR12864:SF14 (PANTHER)
BPA_1484	---NA---	208	0	-	-		-	-	PF14892 (PFAM)
BPA_1485	---NA---	277	0	-	-		-	-	no IPS match
BPA_1506	suca_rat ame: full=succinyl- ligase	206	20	1.3e-31	0.838	36	C:cell wall; C:mitochondrial inner membrane; C:cytosol; C:plasma membrane; C:mitochondrial nucleoid; C:succinate-CoA ligase complex (GDP-forming); C:extracellular exosome; F:ATP citrate synthase activity; F:succinate-CoA ligase (ADP-forming) activity; F:succinate-CoA ligase (GDP-forming) activity; F:copper ion binding; F:ATP binding; F:GTP binding; F:GDP binding; F:poly(A) RNA binding; F:protein …	EC:6.2.1.5; EC:2.3.3.8; EC:6.2.1.4	no IPS match	Carbon fixation pathways in prokaryotes; Biosynthesis of antibiotics; Citrate cycle (TCA cycle); C5-Branched dibasic acid metabolism; Propanoate metabolism
BPA_1518	---NA---	202	0	-	-		-	-	Coil (COILS); G3DSA:1.20.5.350 (GENE3D)
BPA_1535	if2g_drome ame: full=eukaryotic translation initiation factor 2 subunit 3 ame: full=eukaryotic translation initiation factor 2 subunit gamma short=eif-2-gamma	235	20	1.2e-45	0.786	16	C:nucleus; C:cytosol; C:eukaryotic translation initiation factor 2 complex; C:eukaryotic 43S preinitiation complex; C:eukaryotic 48S preinitiation complex; C:multi-eIF complex; C:extracellular exosome; F:tRNA binding; F:translation initiation factor activity; F:translation elongation factor activity; F:GTPase activity; F:GTP binding; F:translation initiation factor binding; P:formation of transla…	-	IPR000795 (PFAM); IPR027417 (G3DSA:3.40.50.GENE3D); PTHR23115 (PANTHER); PTHR23115:SF9 (PANTHER); IPR027417 (SUPERFAMILY)
BPA_1537	---NA---	251	0	-	-		-	-	no IPS match
BPA_1543	pabp2_drome ame: full=polyadenylate-binding protein 2 short=pabp-2 short=poly -binding protein 2 short=dpabp2 ame: full=nuclear poly -binding protein 1 ame: full=poly -binding protein ii short=pabii ame: full=polyadenylate-binding nuclear protein 1 ame: full=protein rox2	536	20	7.1e-103	0.75	24	C:vacuolar membrane; C:cytosol; C:nuclear speck; C:nuclear inclusion body; C:precatalytic spliceosome; C:catalytic step 2 spliceosome; F:nucleotide binding; F:mRNA binding; F:poly(A) binding; F:identical protein binding; F:protein self-association; P:mitotic cell cycle; P:nuclear-transcribed mRNA poly(A) tail shortening; P:mRNA splicing, via spliceosome; P:termination of RNA polymerase II transcr…	-	Coil (COILS); IPR000504 (SMART); IPR012677 (G3DSA:3.30.70.GENE3D); IPR000504 (PFAM); PTHR23365 (PANTHER); IPR000504 (PROSITE_PROFILES); SSF54928 (SUPERFAMILY)
BPA_1544	---NA---	1900	0	-	-		-	-	no IPS match
BPA_1547	dnjb3_human ame: full= homolog subfamily b member 3	779	20	1.3e-29	0.8555	42	C:proteasome complex; C:acrosomal vesicle; C:nucleoplasm; C:centrosome; C:cytosol; C:membrane; C:inclusion body; C:Z disc; C:perinuclear region of cytoplasm; C:extracellular exosome; F:ATPase activator activity; F:DNA binding; F:ATP binding; F:zinc ion binding; F:Hsp70 protein binding; F:polyubiquitin binding; F:protein binding involved in protein folding; F:unfolded protein binding; F:chaperone …	-	Coil (COILS); IPR001623 (PRINTS); IPR001623 (SMART); IPR001623 (G3DSA:1.10.287.GENE3D); IPR001623 (PFAM); PTHR24077:SF225 (PANTHER); PTHR24077 (PANTHER); IPR018253 (PROSITE_PATTERNS); IPR001623 (PROSITE_PROFILES); IPR001623 (SUPERFAMILY)
BPA_1549	lrc48_macfa ame: full=leucine-rich repeat-containing protein 48	1107	4	2.8e-31	0.515	1	F:protein binding	-	Coil (COILS); G3DSA:3.80.10.10 (GENE3D); PTHR10588 (PANTHER); PTHR10588:SF199 (PANTHER); IPR001611 (PROSITE_PROFILES); IPR001611 (PROSITE_PROFILES); IPR001611 (PROSITE_PROFILES); SSF52058 (SUPERFAMILY)
BPA_1550	---NA---	1087	0	-	-		-	-	no IPS match
BPA_1566	zn330_drome ame: full=zinc finger protein 330 homolog ame: full=nucleolar autoantigen 36 homolog	200	5	6.9e-38	0.832	5	C:chromosome, centromeric region; C:nucleolus; C:midbody; F:zinc ion binding; P:larval lymph gland hemopoiesis	-	IPR010531 (PFAM); PTHR13214:SF1 (PANTHER); IPR010531 (PANTHER)
BPA_1572	gys_drome ame: full=glycogen	224	12	1.6e-44	0.7192	16	C:cytosol; C:membrane; C:inclusion body; C:cortical actin cytoskeleton; C:ectoplasm; F:glycogen (starch) synthase activity; F:glucose binding; F:protein kinase binding; F:protein homodimerization activity; F:glycogen synthase activity, transferring glucose-1-phosphate; P:glycogen biosynthetic process; P:heart development; P:response to glucose; P:positive regulation of autophagosome size; P:posit…	EC:2.4.1.11	IPR008631 (PFAM); IPR008631 (PANTHER)	Starch and sucrose metabolism
BPA_1608	---NA---	298	0	-	-		-	-	Coil (COILS); Coil (COILS)
BPA_1613	---NA---	275	0	-	-		-	-	no IPS match
BPA_1626	---NA---	200	0	-	-		-	-	no IPS match
BPA_1638	med18_drome ame: full=mediator of rna polymerase ii transcription subunit 18 ame: full=mediator complex subunit 18 ame: full=dp28b	301	9	2e-46	0.7567	7	C:ubiquitin ligase complex; C:mediator complex; F:RNA polymerase II transcription cofactor activity; F:protein binding; F:ubiquitin protein ligase activity; P:regulation of transcription from RNA polymerase II promoter; P:protein ubiquitination	-	IPR019095 (PFAM); PTHR13321 (PANTHER); PTHR13321:SF2 (PANTHER)
BPA_1667	clu_dromo ame: full=protein clueless ame: full=clustered mitochondria protein homolog	208	20	8.7e-30	0.8665	19	C:nucleus; C:eukaryotic translation initiation factor 3 complex; C:mitotic spindle; F:transcription factor activity, sequence-specific DNA binding; F:mRNA binding; F:translation initiation factor activity; F:metal ion binding; P:negative regulation of transcription from RNA polymerase II promoter; P:translational initiation; P:border follicle cell migration; P:sensory organ development; P:synapti…	-	TMhelix (TMHMM)
BPA_1712	---NA---	208	0	-	-		-	-	no IPS match
BPA_1738	cand1_drome ame: full=cullin-associated nedd8-dissociated protein 1 ame: full=cullin-associated and neddylation-dissociated protein 1	213	5	1.1e-20	0.708	13	C:nucleoplasm; C:cytoplasm; C:membrane; C:cullin-RING ubiquitin ligase complex; C:extracellular exosome; F:TBP-class protein binding; P:SCF complex assembly; P:protein ubiquitination; P:cell differentiation; P:regulation of protein stability; P:negative regulation of catalytic activity; P:positive regulation of RNA polymerase II transcriptional preinitiation complex assembly; P:negative regulatio…	-	PTHR12696 (PANTHER)
BPA_1842	---NA---	202	0	-	-	1	F:metallopeptidase activity	-	PF13582 (PFAM); IPR024079 (G3DSA:3.40.390.GENE3D); PTHR13723 (PANTHER); PTHR13723:SF148 (PANTHER); SSF55486 (SUPERFAMILY)
BPA_1847	---NA---	201	0	-	-	2	C:Golgi apparatus; F:protein binding	-	IPR015943 (G3DSA:2.130.10.GENE3D); IPR001680 (PFAM); IPR027331 (PTHR10856:PANTHER); IPR015505 (PANTHER)
BPA_1855	psa6_drome ame: full=proteasome subunit alpha type-6 ame: full=20s proteasome subunit alpha-1	232	12	9.9e-28	0.7558	44	C:cytoplasmic mRNA processing body; C:nucleoplasm; C:mitochondrion; C:vacuolar membrane; C:polysome; C:plasma membrane; C:chloroplast thylakoid membrane; C:chloroplast stroma; C:chloroplast envelope; C:nuclear matrix; C:proteasome core complex, alpha-subunit complex; C:cytosolic ribosome; C:sarcomere; C:proteasome storage granule; C:nuclear outer membrane-endoplasmic reticulum membrane network; C…	EC:3.4.25	IPR001353 (PFAM); IPR029055 (G3DSA:3.60.20.GENE3D); PTHR11599:SF11 (PANTHER); PTHR11599 (PANTHER); IPR029055 (SUPERFAMILY)
BPA_1893	aqp_haeix ame: full=aquaporin ame: full= 1 ame: full=water channel 1	284	4	1.7e-32	0.815	7	C:integral component of membrane; F:water channel activity; P:renal system process; P:water transport; P:water homeostasis; P:regulation of oviposition; P:transmembrane transport	-	IPR000425 (PRINTS); IPR023271 (G3DSA:1.20.1080.GENE3D); IPR000425 (PFAM); IPR000425 (PANTHER); IPR022357 (PROSITE_PATTERNS); CYTOPLASMIC_DOMAIN (PHOBIUS); TRANSMEMBRANE (PHOBIUS); NON_CYTOPLASMIC_DOMAIN (PHOBIUS); TRANSMEMBRANE (PHOBIUS); CYTOPLASMIC_DOMAIN (PHOBIUS); IPR023271 (SUPERFAMILY); TMhelix (TMHMM); TMhelix (TMHMM)
BPA_1901	armi_drome ame: full=probable rna helicase armi ame: full=protein armitage	205	1	4.4e-20	0.77	21	C:mitochondrion; C:cytosol; C:axon; C:dendrite; C:neuronal cell body; C:P granule; C:synapse; C:Yb body; F:DNA helicase activity; F:protein binding; P:nuclear-transcribed mRNA catabolic process, nonsense-mediated decay; P:germarium-derived egg chamber formation; P:regulation of pole plasm oskar mRNA localization; P:pole plasm protein localization; P:negative regulation of oskar mRNA translation; …	-	no IPS match
BPA_1904	---NA---	290	0	-	-		-	-	no IPS match
BPA_1931	---NA---	204	0	-	-		-	-	no IPS match
BPA_1973	---NA---	200	0	-	-		-	-	no IPS match
BPA_1990	---NA---	202	0	-	-		-	-	no IPS match
BPA_2026	---NA---	253	0	-	-		-	-	no IPS match
BPA_2068	---NA---	225	0	-	-		-	-	no IPS match
BPA_2093	---NA---	201	0	-	-		-	-	no IPS match
BPA_2101	dhb4_rat ame: full=peroxisomal multifunctional enzyme type 2 short=mfe-2 ame: full=17-beta-hydroxysteroid dehydrogenase 4 short=17-beta-hsd 4 ame: full=d-bifunctional protein short=dbp ame: full=multifunctional protein 2 short=mpf-2 contains: ame: full= -hydroxyacyl- dehydrogenase contains: ame: full=enoyl- hydratase 2 ame: full=3- - -alpha-trihydroxy-5-beta-cholest-24-enoyl- hydratase	257	12	1.2e-21	0.6533	56	C:nucleoplasm; C:chromosome; C:peroxisomal membrane; C:peroxisomal matrix; C:endoplasmic reticulum; C:cytosol; C:extrinsic component of mitochondrial outer membrane; C:protein complex; C:extracellular exosome; F:3-hydroxyacyl-CoA dehydrogenase activity; F:acetyl-CoA C-acyltransferase activity; F:receptor binding; F:CTD phosphatase activity; F:phosphatidylcholine transporter activity; F:phosphatid…	EC:4.2.1.107; EC:1.1.1.35; EC:4.2.1.74; EC:2.3.1.16; EC:2.3.1.154; EC:1.1.1.51	NON_CYTOPLASMIC_DOMAIN (PHOBIUS); TRANSMEMBRANE (PHOBIUS); CYTOPLASMIC_DOMAIN (PHOBIUS); TMhelix (TMHMM)	alpha-Linolenic acid metabolism; Biosynthesis of unsaturated fatty acids; Steroid degradation; Carbon fixation pathways in prokaryotes; Toluene degradation; Biosynthesis of antibiotics; Tryptophan metabolism; Geraniol degradation; Valine, leucine and isoleucine degradation; Primary bile acid biosynthesis; Lysine degradation; Fatty acid degradation; Benzoate degradation; Butanoate metabolism; Fatt…
BPA_2107	---NA---	236	0	-	-		-	-	Coil (COILS)
BPA_2111	dpoe1_human ame: full=dna polymerase epsilon catalytic subunit a ame: full=dna polymerase ii subunit a	202	16	1.5e-32	0.8313	45	C:nucleoplasm; C:cytoplasm; C:plasma membrane; C:epsilon DNA polymerase complex; C:apoplast; F:nucleotide binding; F:chromatin binding; F:double-stranded DNA binding; F:single-stranded DNA binding; F:mRNA binding; F:DNA-directed DNA polymerase activity; F:protein binding; F:zinc ion binding; F:single-stranded DNA 3'-5' exodeoxyribonuclease activity; F:4 iron, 4 sulfur cluster binding; P:G1/S tran…	EC:2.7.7.7	IPR012337 (G3DSA:3.30.420.GENE3D); IPR029703 (PTHR10670:PANTHER); PTHR10670 (PANTHER); IPR012337 (SUPERFAMILY)	Purine metabolism; Pyrimidine metabolism
BPA_2112	---NA---	244	0	-	-		-	-	CYTOPLASMIC_DOMAIN (PHOBIUS); TRANSMEMBRANE (PHOBIUS); NON_CYTOPLASMIC_DOMAIN (PHOBIUS); TMhelix (TMHMM)
BPA_2146	---NA---	243	0	-	-		-	-	CYTOPLASMIC_DOMAIN (PHOBIUS); NON_CYTOPLASMIC_DOMAIN (PHOBIUS); TRANSMEMBRANE (PHOBIUS); TMhelix (TMHMM)
BPA_2149	---NA---	212	0	-	-		-	-	no IPS match
BPA_2151	---NA---	219	0	-	-		-	-	no IPS match
BPA_2219	rab7a_rat ame: full=ras-related protein rab-7a ame: full=ras-related protein brl-ras ame: full=ras-related protein p23	203	20	2.3e-37	0.9395	44	C:nucleus; C:lysosomal membrane; C:late endosome; C:Golgi apparatus; C:plasma membrane; C:phagocytic vesicle membrane; C:retromer complex; C:pre-autophagosomal structure membrane; C:melanosome; C:terminal bouton; C:extracellular exosome; C:alveolar lamellar body; F:GTPase activity; F:GTP binding; F:GDP binding; F:Rac GTPase binding; P:protein folding; P:protein targeting to lysosome; P:Golgi orga…	-	IPR001806 (PRINTS); IPR003579 (SMART); IPR001806 (PFAM); IPR005225 (TIGRFAM); IPR027417 (G3DSA:3.40.50.GENE3D); PTHR24073:SF320 (PANTHER); PTHR24073 (PANTHER); PS51419 (PROSITE_PROFILES); IPR027417 (SUPERFAMILY)
BPA_2228	tim44_human ame: full=mitochondrial import inner membrane translocase subunit tim44 flags: precursor	243	4	3.8e-16	0.645	7	C:mitochondrial inner membrane; C:mitochondrial matrix; F:enzyme binding; F:chaperone binding; P:protein targeting to mitochondrion; P:cellular protein metabolic process; P:protein transmembrane transport	-	PTHR10721 (PANTHER)
BPA_2229	---NA---	219	0	-	-		-	-	no IPS match
BPA_2240	---NA---	219	0	-	-		-	-	no IPS match
BPA_2286	---NA---	212	0	-	-		-	-	no IPS match
BPA_2294	rsmb_drome ame: full=small nuclear ribonucleoprotein-associated protein b short=snrnp-b ame: full=sm protein b short=sm-b short=	378	12	9.3e-41	0.8175	34	C:U5 snRNP; C:U7 snRNP; C:U1 snRNP; C:U2 snRNP; C:U4 snRNP; C:U12-type spliceosomal complex; C:small nucleolar ribonucleoprotein complex; C:cytosol; C:Cajal body; C:viral nucleocapsid; C:methylosome; C:SMN-Sm protein complex; C:pole plasm; C:U4/U6 x U5 tri-snRNP complex; C:extracellular exosome; C:U2-type prespliceosome; C:precatalytic spliceosome; C:catalytic step 2 spliceosome; C:histone pre-mR…	-	G3DSA:2.30.30.100 (GENE3D); PTHR10701 (PANTHER); IPR010920 (SUPERFAMILY)
BPA_2350	---NA---	223	0	-	-		-	-	TRANSMEMBRANE (PHOBIUS); NON_CYTOPLASMIC_DOMAIN (PHOBIUS); CYTOPLASMIC_DOMAIN (PHOBIUS); TMhelix (TMHMM)
BPA_2353	fhl2_bovin ame: full=four and a half lim domains protein 2 short=fhl-2	215	15	5.3e-22	0.6573	30	C:stress fiber; C:nucleoplasm; C:plasma membrane; C:focal adhesion; C:Z disc; C:M band; F:transcription coactivator activity; F:actin binding; F:transcription factor binding; F:identical protein binding; F:ion channel binding; F:metal ion binding; F:androgen receptor binding; P:negative regulation of transcription from RNA polymerase II promoter; P:regulation of membrane depolarization; P:muscle …	-	NON_CYTOPLASMIC_DOMAIN (PHOBIUS); CYTOPLASMIC_DOMAIN (PHOBIUS); TRANSMEMBRANE (PHOBIUS)
BPA_2356	rnz_drome ame: full=ribonuclease mitochondrial short=rnase z ame: full=juvenile hormone-inducible protein 1 ame: full=drnase z ame: full=trna 3 endonuclease short= ame: full=trnase z flags: precursor	209	11	8e-31	0.7455	8	C:nucleoplasm; C:mitochondrion; F:3'-tRNA processing endoribonuclease activity; F:poly(A) RNA binding; P:meiotic nuclear division; P:germ cell development; P:positive regulation of vulval development; P:mitochondrial tRNA 3'-trailer cleavage, endonucleolytic	-	PF12706 (PFAM); IPR001279 (G3DSA:3.60.15.GENE3D); PTHR12553 (PANTHER); PTHR12553:SF44 (PANTHER); IPR001279 (SUPERFAMILY)
BPA_2369	---NA---	223	0	-	-		-	-	SignalP-TM (SIGNALP_GRAM_POSITIVE)
BPA_2380	ruvb2_drops ame: full= -like helicase 2 ame: full=reptin	201	20	3.6e-39	0.882	53	C:Swr1 complex; C:nuclear euchromatin; C:nuclear telomeric heterochromatin; C:cytosol; C:microtubule associated complex; C:membrane; C:nuclear matrix; C:ribonucleoprotein complex; C:Ino80 complex; C:PRC1 complex; C:NuA4 histone acetyltransferase complex; C:extracellular exosome; C:ASTRA complex; C:MLL1 complex; C:R2TP complex; F:RNA polymerase II core promoter sequence-specific DNA binding; F:RNA…	EC:3.6.1; EC:2.3.1.48	G3DSA:2.30.30.60 (GENE3D); IPR010339 (PFAM); IPR027238 (PANTHER); PTHR11093:SF2 (PANTHER); IPR012340 (SUPERFAMILY)
BPA_2382	---NA---	203	0	-	-		-	-	PTHR10120 (PANTHER); SIGNAL_PEPTIDE_H_REGION (PHOBIUS); NON_CYTOPLASMIC_DOMAIN (PHOBIUS); SIGNAL_PEPTIDE_N_REGION (PHOBIUS); SIGNAL_PEPTIDE (PHOBIUS); SIGNAL_PEPTIDE_C_REGION (PHOBIUS); TMhelix (TMHMM); TMhelix (TMHMM)
BPA_2396	---NA---	231	0	-	-		-	-	Coil (COILS)
BPA_2412	---NA---	214	0	-	-		-	-	no IPS match
BPA_2415	---NA---	236	0	-	-		-	-	no IPS match
BPA_2422	---NA---	228	0	-	-		-	-	no IPS match
BPA_2451	chdm_drome ame: full=chromodomain-helicase-dna-binding protein mi-2 homolog ame: full=atp-dependent helicase mi-2 short=dmi-2	237	9	2.2e-44	0.9344	49	C:nuclear chromatin; C:heterochromatin; C:DNA-directed RNA polymerase II, core complex; C:polytene chromosome; C:nucleolus; C:endoplasmic reticulum membrane; C:centrosome; C:cytosol; C:integral component of membrane; C:NuRD complex; C:transcriptionally active chromatin; C:intermediate filament cytoskeleton; F:RNA polymerase II core promoter proximal region sequence-specific DNA binding; F:RNA pol…	-	IPR012957 (PFAM)
BPA_2459	ki13a_mouse ame: full=kinesin-like protein kif13a	200	10	2.2e-21	0.727	58	C:mitochondrion; C:centrosome; C:kinesin complex; C:microtubule; C:plasma membrane; C:endosome membrane; C:axon; C:dendrite; C:midbody; C:cytoplasmic vesicle membrane; C:trans-Golgi network membrane; C:membrane raft; C:synapse; F:ATP binding; F:phosphatidylinositol-4,5-bisphosphate binding; F:microtubule binding; F:ATP-dependent microtubule motor activity, plus-end-directed; F:protein kinase bind…	EC:3.6.4.4	IPR027640 (PANTHER); PTHR24115:SF345 (PANTHER)
BPA_2481	mon2_drome ame: full=protein mon2 homolog	231	2	2.7e-15	0.97	8	C:endosome; C:trans-Golgi network; F:ARF guanyl-nucleotide exchange factor activity; F:cytoskeletal regulatory protein binding; P:pole plasm protein localization; P:protein transport; P:vesicle-mediated transport; P:actin cytoskeleton reorganization	-	no IPS match
BPA_2485	---NA---	238	0	-	-		-	-	no IPS match
BPA_2495	---NA---	224	0	-	-		-	-	Coil (COILS)
BPA_2508	---NA---	245	0	-	-		-	-	no IPS match
BPA_2510	mysa_drome ame: full=myosin heavy muscle	266	20	1.6e-49	0.691	48	C:stress fiber; C:nucleoplasm; C:mitochondrion; C:cytosol; C:striated muscle myosin thick filament; C:focal adhesion; C:intercalated disc; C:Z disc; C:A band; F:microfilament motor activity; F:double-stranded RNA binding; F:ATP binding; F:structural constituent of muscle; F:protein kinase binding; F:actin-dependent ATPase activity; F:calcium-dependent ATPase activity; F:protein homodimerization a…	-	CYTOPLASMIC_DOMAIN (PHOBIUS); NON_CYTOPLASMIC_DOMAIN (PHOBIUS); TRANSMEMBRANE (PHOBIUS); TRANSMEMBRANE (PHOBIUS); NON_CYTOPLASMIC_DOMAIN (PHOBIUS); TMhelix (TMHMM); TMhelix (TMHMM)
BPA_2571	ssra_rat ame: full=translocon-associated protein subunit alpha short=trap-alpha ame: full=liver regeneration-related protein lrrg137 ame: full=signal sequence receptor subunit alpha short=ssr-alpha flags: precursor	245	8	4.1e-23	0.7088	7	C:endoplasmic reticulum membrane; C:integral component of membrane; F:protein binding; P:translation; P:SRP-dependent cotranslational protein targeting to membrane; P:positive regulation of cell proliferation; P:IRE1-mediated unfolded protein response	-	IPR005595 (PFAM); PTHR12924 (PANTHER); PTHR12924:SF0 (PANTHER)
BPA_2574	---NA---	210	0	-	-		-	-	no IPS match
BPA_2578	---NA---	295	0	-	-		-	-	PTHR19134:SF240 (PANTHER); PTHR19134 (PANTHER); PTHR19134 (PANTHER); PTHR19134:SF240 (PANTHER)
BPA_2579	---NA---	332	0	-	-		-	-	Coil (COILS); PTHR13154 (PANTHER); PTHR13154:SF4 (PANTHER)
BPA_2589	dyst_mouse ame: full=dystonin ame: full=bullous pemphigoid antigen 1 short=bpa ame: full=dystonia musculorum protein ame: full=hemidesmosomal plaque protein ame: full=microtubule actin cross-linking factor 2	209	5	1.9e-24	0.834	51	C:stress fiber; C:basement membrane; C:nuclear envelope; C:endoplasmic reticulum membrane; C:Golgi apparatus; C:cytosol; C:intermediate filament; C:focal adhesion; C:cell cortex; C:cytoplasmic side of plasma membrane; C:basal plasma membrane; C:intercalated disc; C:integral component of membrane; C:cytoplasmic membrane-bounded vesicle; C:Z disc; C:hemidesmosome; C:axon; C:H zone; C:ruffle membran…	EC:3.6.1.3	IPR011992 (G3DSA:1.10.238.GENE3D); IPR002048 (PROSITE_PROFILES); SSF47473 (SUPERFAMILY)	Purine metabolism
BPA_2599	dcaf5_human ame: full=ddb1- and cul4-associated factor 5 ame: full=breakpoint cluster region protein 2 short=bcrp2 ame: full=wd repeat-containing protein 22	287	2	1.2e-27	0.7	4	C:mitochondrion; C:Cul4-RING E3 ubiquitin ligase complex; F:protein binding; P:protein ubiquitination	-	IPR001680 (SMART); IPR015943 (G3DSA:2.130.10.GENE3D); IPR001680 (PFAM); PTHR15574 (PANTHER); PTHR15574:SF37 (PANTHER); IPR019775 (PROSITE_PATTERNS); IPR017986 (PROSITE_PROFILES); IPR001680 (PROSITE_PROFILES); IPR017986 (SUPERFAMILY)
BPA_2612	psb5_yeast ame: full=proteasome subunit beta type-5 ame: full=macropain subunit pre2 ame: full=multicatalytic endopeptidase complex subunit pre2 ame: full=proteasome component pre2 ame: full=proteinase ysce subunit pre2 flags: precursor	223	18	1.4e-24	0.7967	30	C:nucleoplasm; C:endoplasmic reticulum membrane; C:centrosome; C:proteasome core complex, beta-subunit complex; C:proteasome storage granule; C:extracellular exosome; C:spermatoproteasome complex; F:threonine-type endopeptidase activity; F:protein binding; P:mitotic S phase; P:mitotic anaphase; P:protein polyubiquitination; P:stimulatory C-type lectin receptor signaling pathway; P:antigen process…	EC:3.4.25	IPR001353 (PFAM); IPR029055 (G3DSA:3.60.20.GENE3D); PTHR11599 (PANTHER); PTHR11599:SF3 (PANTHER); IPR016050 (PROSITE_PATTERNS); IPR029055 (SUPERFAMILY)
BPA_2663	---NA---	207	0	-	-		-	-	no IPS match
BPA_2669	---NA---	233	0	-	-		-	-	no IPS match
BPA_2696	---NA---	200	0	-	-		-	-	no IPS match
BPA_2710	---NA---	293	0	-	-		-	-	no IPS match
BPA_2722	---NA---	203	0	-	-		-	-	no IPS match
BPA_2753	---NA---	229	0	-	-		-	-	no IPS match
BPA_2759	morn3_mouse ame: full=morn repeat-containing protein 3	347	7	1.4e-21	0.5829	6	C:nucleus; C:chloroplast stroma; C:chloroplast outer membrane; C:extrinsic component of plastid membrane; F:protein self-association; P:chloroplast fission	-	IPR003409 (SMART); G3DSA:2.20.110.10 (GENE3D); IPR003409 (PFAM); PTHR23084 (PANTHER); PTHR23084:SF113 (PANTHER); SSF82185 (SUPERFAMILY)
BPA_2770	---NA---	258	0	-	-		-	-	no IPS match
BPA_2772	abi1_rat ame: full=abl interactor 1 ame: full=abelson interactor 1 short=abi-1 ame: full=eps8 sh3 domain-binding protein short=eps8-binding protein ame: full=e3b1	223	5	1.2e-16	0.83	37	C:nucleus; C:endoplasmic reticulum; C:cytosol; C:cytoskeleton; C:cell-cell adherens junction; C:postsynaptic density; C:lamellipodium; C:filopodium; C:dendrite; C:growth cone; C:SCAR complex; C:postsynaptic membrane; C:extracellular exosome; F:DNA binding; F:cytoskeletal adaptor activity; F:SH3 domain binding; F:kinase binding; F:protein tyrosine kinase activator activity; F:ubiquitin protein lig…	-	IPR012849 (PFAM); PTHR10460:SF0 (PANTHER); IPR028457 (PANTHER); IPR000727 (PROSITE_PROFILES)
BPA_2795	hsf_drome ame: full=heat shock factor protein short=hsf ame: full=heat shock transcription factor short=hstf	228	20	1.4e-38	0.793	44	C:chromatin; C:nucleoplasm; C:polytene chromosome; C:cytosol; C:protein complex; C:pronucleus; F:RNA polymerase II core promoter proximal region sequence-specific DNA binding; F:transcriptional repressor activity, RNA polymerase II core promoter proximal region sequence-specific binding; F:RNA polymerase II intronic transcription regulatory region sequence-specific DNA binding; F:transcriptional …	-	IPR000232 (PRINTS); IPR000232 (SMART); IPR000232 (PFAM); IPR011991 (G3DSA:1.10.10.GENE3D); IPR027725 (PANTHER); IPR027723 (PTHR10015:PANTHER); SSF46785 (SUPERFAMILY)
BPA_2806	---NA---	233	0	-	-		-	-	no IPS match
BPA_2810	---NA---	212	0	-	-	1	F:protein binding	-	IPR019734 (SMART); IPR011990 (G3DSA:1.25.40.GENE3D); PF13414 (PFAM); PTHR22904 (PANTHER); PTHR22904:SF178 (PANTHER); IPR013026 (PROSITE_PROFILES); IPR019734 (PROSITE_PROFILES); SSF48452 (SUPERFAMILY)
BPA_2825	ogdhl_xenla ame: full=2-oxoglutarate dehydrogenase- mitochondrial ame: full=2-oxoglutarate dehydrogenase complex component e1-like short=ogdc-e1-like ame: full=alpha-ketoglutarate dehydrogenase-like flags: precursor	235	18	5.1e-35	0.7894	23	C:cytosol; C:mitochondrial oxoglutarate dehydrogenase complex; C:mitochondrial membrane; C:mitochondrial nucleoid; F:oxoglutarate dehydrogenase (succinyl-transferring) activity; F:thiamine pyrophosphate binding; F:heat shock protein binding; F:oxoglutarate dehydrogenase (NAD+) activity; F:metal ion binding; F:chaperone binding; P:glycolytic process; P:tricarboxylic acid cycle; P:2-oxoglutarate me…	EC:1.2.4.2; EC:1.2.1	TRANSMEMBRANE (PHOBIUS); NON_CYTOPLASMIC_DOMAIN (PHOBIUS); CYTOPLASMIC_DOMAIN (PHOBIUS)	Biosynthesis of antibiotics; Tryptophan metabolism; Citrate cycle (TCA cycle); Lysine degradation
BPA_2830	---NA---	251	0	-	-		-	-	Coil (COILS)
BPA_2844	---NA---	1351	0	-	-		-	-	no IPS match
BPA_2847	---NA---	590	0	-	-		-	-	NON_CYTOPLASMIC_DOMAIN (PHOBIUS); SIGNAL_PEPTIDE_H_REGION (PHOBIUS); SIGNAL_PEPTIDE_C_REGION (PHOBIUS); SIGNAL_PEPTIDE (PHOBIUS); SIGNAL_PEPTIDE_N_REGION (PHOBIUS); SignalP-noTM (SIGNALP_EUK)
BPA_2848	---NA---	532	0	-	-		-	-	no IPS match
BPA_2851	zasp_drome ame: full=pdz and lim domain protein zasp ame: full=z band alternatively spliced pdz-motif protein	638	1	1.1e-61	0.95	12	C:stress fiber; C:zonula adherens; C:focal adhesion; C:muscle tendon junction; C:basolateral plasma membrane; C:Z disc; C:cell leading edge; C:apical part of cell; C:basal part of cell; F:zinc ion binding; F:muscle alpha-actinin binding; P:myofibril assembly	-	IPR006643 (SMART); PTHR24214:SF29 (PANTHER); PTHR24214 (PANTHER)
BPA_2853	dip2_drome ame: full=disco-interacting protein 2	1326	7	0	0.7786	28	C:nucleus; C:cytoplasm; C:cell surface; C:inaD signaling complex; C:extracellular exosome; F:nucleic acid binding; F:phosphatidylinositol phospholipase C activity; F:GTPase activator activity; F:calcium ion binding; F:transcription factor binding; P:detection of chemical stimulus involved in sensory perception of bitter taste; P:mucosal immune response; P:diacylglycerol biosynthetic process; P:se…	EC:3.1.4.11	G3DSA:3.40.50.980 (GENE3D); G3DSA:2.30.38.10 (GENE3D); IPR000873 (PFAM); PTHR22754:SF24 (PANTHER); PTHR22754 (PANTHER); CYTOPLASMIC_DOMAIN (PHOBIUS); TRANSMEMBRANE (PHOBIUS); NON_CYTOPLASMIC_DOMAIN (PHOBIUS); SSF56801 (SUPERFAMILY); TMhelix (TMHMM)	Inositol phosphate metabolism; Phosphatidylinositol signaling system
BPA_2854	rs3_drome ame: full=40s ribosomal protein s3	877	20	2.4e-117	0.7515	46	C:nucleolus; C:mitochondrial inner membrane; C:vacuolar membrane; C:Golgi apparatus; C:spindle; C:microtubule associated complex; C:focal adhesion; C:plasmodesma; C:chloroplast; C:nuclear matrix; C:cytosolic small ribosomal subunit; C:dendrite; C:90S preribosome; C:preribosome, small subunit precursor; C:ruffle membrane; C:extracellular exosome; C:NF-kappaB complex; F:damaged DNA binding; F:mRNA …	EC:3.2.2.23	IPR001351 (G3DSA:3.30.1140.GENE3D); IPR001351 (PFAM); PTHR11760:SF17 (PANTHER); PTHR11760 (PANTHER); IPR018280 (PROSITE_PATTERNS); IPR001351 (SUPERFAMILY)
BPA_2856	rl19_drome ame: full=60s ribosomal protein l19	524	20	2.9e-90	0.789	29	C:nucleolus; C:plasma membrane; C:focal adhesion; C:plasmodesma; C:cytosolic large ribosomal subunit; C:preribosome, large subunit precursor; F:structural constituent of ribosome; F:poly(A) RNA binding; P:mitotic spindle elongation; P:nuclear-transcribed mRNA catabolic process, nonsense-mediated decay; P:RNA methylation; P:cytoplasmic translation; P:gluconeogenesis; P:glycolytic process; P:chroma…	-	TRANSMEMBRANE (PHOBIUS); TRANSMEMBRANE (PHOBIUS); CYTOPLASMIC_DOMAIN (PHOBIUS); NON_CYTOPLASMIC_DOMAIN (PHOBIUS); NON_CYTOPLASMIC_DOMAIN (PHOBIUS); CYTOPLASMIC_DOMAIN (PHOBIUS); TRANSMEMBRANE (PHOBIUS); TMhelix (TMHMM); TMhelix (TMHMM); TMhelix (TMHMM); TMhelix (TMHMM)
BPA_2858	tpr_drome ame: full=nucleoprotein tpr ame: full=megator ame: full=nuclear envelope antigen bx34	589	1	3.4e-38	0.68	37	C:nuclear pore; C:nucleoplasm; C:nuclear euchromatin; C:nuclear periphery; C:spindle midzone; C:mitotic spindle; C:spindle matrix; F:phosphotransferase activity, alcohol group as acceptor; F:chromatin DNA binding; F:protein self-association; P:mitotic spindle elongation; P:positive regulation of protein phosphorylation; P:chromatin remodeling; P:cellular response to DNA damage stimulus; P:mitotic…	-	Coil (COILS); Coil (COILS); Coil (COILS)
BPA_2862	rsph9_danre ame: full=radial spoke head protein 9 homolog	533	4	7.4e-21	0.5275	5	C:cilium; C:intracellular part; F:protein binding; P:cilium movement; P:axoneme assembly	-	PTHR22069:SF0 (PANTHER); PTHR22069 (PANTHER)
BPA_2866	lrp1_mouse ame: full=prolow-density lipoprotein receptor-related protein 1 short=lrp-1 ame: full=alpha-2-macroglobulin receptor short=a2mr ame: cd_antigen=cd91 contains: ame: full=low-density lipoprotein receptor-related protein 1 85 kda subunit short=lrp-85 contains: ame: full=low-density lipoprotein receptor-related protein 1 515 kda subunit short=lrp-515 contains: ame: full=low-density lipopro…	837	20	6.5e-19	0.4815	45	C:extracellular space; C:lysosome; C:endosome; C:Golgi apparatus; C:brush border; C:integral component of membrane; C:cell junction; C:endocytic vesicle; C:membrane-enclosed lumen; C:protein complex; C:nuclear part; C:apical part of cell; C:bounding membrane of organelle; C:plasma membrane region; F:transmembrane signaling receptor activity; F:protein binding; F:lipoprotein particle receptor acti…	-	IPR002172 (PRINTS); IPR002172 (SMART); IPR002172 (G3DSA:4.10.400.GENE3D); IPR002172 (PFAM); IPR002172 (G3DSA:4.10.400.GENE3D); IPR002172 (G3DSA:4.10.400.GENE3D); IPR002172 (G3DSA:4.10.400.GENE3D); PTHR10529 (PANTHER); IPR023415 (PROSITE_PATTERNS); IPR023415 (PROSITE_PATTERNS); IPR002172 (PROSITE_PROFILES); IPR002172 (PROSITE_PROFILES); IPR002172 (PROSITE_PROFILES); IPR002172 (PROSITE_PROFILES); I…
BPA_2867	---NA---	1761	0	-	-		-	-	no IPS match
BPA_2869	---NA---	542	0	-	-	2	F:guanyl-nucleotide exchange factor activity; P:small GTPase mediated signal transduction	-	IPR026791 (PANTHER); PTHR23317:SF69 (PANTHER); PTHR23317:SF69 (PANTHER)
BPA_2874	---NA---	1244	0	-	-		-	-	CYTOPLASMIC_DOMAIN (PHOBIUS); NON_CYTOPLASMIC_DOMAIN (PHOBIUS); TRANSMEMBRANE (PHOBIUS)
BPA_2898	---NA---	261	0	-	-		-	-	PTHR16166:SF26 (PANTHER); IPR026847 (PANTHER)
BPA_2907	---NA---	205	0	-	-		-	-	no IPS match
BPA_2913	vit1_drome ame: full=vitellogenin-1 ame: full=vitellogenin i ame: full=yolk protein 1 flags: precursor	217	5	3.5e-27	0.788	13	C:extracellular region; C:lipid particle; C:microtubule associated complex; C:ACF complex; C:P granule; F:structural molecule activity; F:carboxylic ester hydrolase activity; P:vitellogenesis; P:sex differentiation; P:metabolic process; P:neurogenesis; P:regulation of embryonic development; P:oogenesis	EC:3.1.1.1	NON_CYTOPLASMIC_DOMAIN (PHOBIUS); TRANSMEMBRANE (PHOBIUS); CYTOPLASMIC_DOMAIN (PHOBIUS); TMhelix (TMHMM)	Drug metabolism - other enzymes
BPA_2925	---NA---	202	0	-	-		-	-	no IPS match
BPA_2936	nrdc_mouse ame: full=nardilysin ame: full=n-arginine dibasic convertase short=nrd convertase short=nrd-c flags: precursor	251	4	2.2e-12	0.615	11	C:mitochondrion; C:cytosol; C:cell surface; F:peptidase activity; F:metal ion binding; F:epidermal growth factor binding; P:neuromuscular junction development; P:cell proliferation; P:cell migration; P:positive regulation of membrane protein ectodomain proteolysis; P:regulation of endopeptidase activity	-	IPR011237 (G3DSA:3.30.830.GENE3D); PTHR11851:SF108 (PANTHER); PTHR11851 (PANTHER); IPR011249 (SUPERFAMILY)
BPA_2941	2a5e_human ame: full=serine threonine-protein phosphatase 2a 56 kda regulatory subunit epsilon isoform ame: full=pp2a b subunit isoform b -epsilon ame: full=pp2a b subunit isoform b56-epsilon ame: full=pp2a b subunit isoform pr61-epsilon ame: full=pp2a b subunit isoform r5-epsilon	256	20	1.5e-38	0.8725	51	C:protein phosphatase type 2A complex; C:kinetochore; C:condensed nuclear chromosome, centromeric region; C:nucleoplasm; C:mitochondrion; C:peroxisome; C:spindle pole body; C:cytosol; C:cellular bud neck; C:integral component of membrane; C:Z disc; C:M band; F:protein serine/threonine phosphatase activity; F:peptidase activity; F:poly(U) RNA binding; F:protein phosphatase type 2A regulator activi…	-	IPR002554 (PFAM); PTHR10257:SF5 (PANTHER); IPR002554 (PANTHER); IPR016024 (SUPERFAMILY)
BPA_2954	---NA---	206	0	-	-		-	-	no IPS match
BPA_2962	---NA---	213	0	-	-		-	-	no IPS match
BPA_2976	---NA---	261	0	-	-		-	-	no IPS match
BPA_2994	bicd_drome ame: full=protein bicaudal d	209	5	5.3e-36	0.908	40	C:trans-Golgi network; C:cytosol; C:cytoplasmic microtubule; C:plasma membrane; C:clathrin-coated endocytic vesicle membrane; C:tubulin complex; C:perinuclear region of cytoplasm; C:host cell viral assembly compartment; F:transcription factor activity, sequence-specific DNA binding; F:mRNA binding; F:signal transducer activity; F:structural constituent of cytoskeleton; F:cytoskeletal adaptor acti…	-	Coil (COILS); IPR008207 (G3DSA:1.20.120.GENE3D); IPR018477 (PFAM); PTHR31233:SF6 (PANTHER); IPR018477 (PANTHER)
BPA_3007	gbrap_rat ame: full=gamma-aminobutyric acid receptor-associated protein ame: full=gaba receptor-associated protein flags: precursor	342	20	2.7e-61	0.838	47	C:Golgi membrane; C:fungal-type vacuole membrane; C:autophagosome membrane; C:nucleus; C:mitochondrion; C:lysosome; C:smooth endoplasmic reticulum; C:lipid particle; C:cytosol; C:microtubule; C:microtubule associated complex; C:axoneme; C:actin cytoskeleton; C:extrinsic component of membrane; C:dendrite membrane; C:dendrite cytoplasm; C:Cvt vesicle membrane; C:pre-autophagosomal structure membran…	-	IPR004241 (PFAM); G3DSA:3.10.20.90 (GENE3D); IPR004241 (PANTHER); PTHR10969:SF26 (PANTHER); IPR029071 (SUPERFAMILY)
BPA_3043	krak_drome ame: full=probable serine hydrolase ame: full=kraken protein	226	5	5.4e-42	0.638	6	C:mitochondrion; C:cytoplasmic membrane-bounded vesicle; F:hydrolase activity, acting on ester bonds; F:serine hydrolase activity; P:digestion; P:response to toxic substance	-	IPR000073 (PRINTS); IPR000073 (PFAM); IPR029058 (G3DSA:3.40.50.GENE3D); PTHR10992 (PANTHER); PTHR10992:SF736 (PANTHER); TRANSMEMBRANE (PHOBIUS); NON_CYTOPLASMIC_DOMAIN (PHOBIUS); CYTOPLASMIC_DOMAIN (PHOBIUS); IPR029058 (SUPERFAMILY)
BPA_3090	---NA---	219	0	-	-		-	-	G3DSA:3.40.50.980 (GENE3D); TRANSMEMBRANE (PHOBIUS); CYTOPLASMIC_DOMAIN (PHOBIUS); NON_CYTOPLASMIC_DOMAIN (PHOBIUS); SSF56801 (SUPERFAMILY)
BPA_3093	---NA---	250	0	-	-		-	-	no IPS match
BPA_3121	---NA---	218	0	-	-	3	C:mitochondrial envelope; C:integral component of membrane; P:positive regulation of apoptotic process	-	IPR010548 (PFAM); PTHR15186:SF5 (PANTHER); PTHR15186 (PANTHER)
BPA_3141	arp3_caebr ame: full=actin-related protein 3 ame: full=actin-like protein 3	285	20	6.6e-53	0.8475	57	C:Golgi membrane; C:podosome; C:cytosol; C:actin filament; C:Arp2/3 protein complex; C:plasma membrane; C:brush border; C:cell-cell junction; C:focal adhesion; C:lamellipodium; C:hemidesmosome; C:actin cortical patch; C:cell division site; C:inner dynein arm; C:cell cortex of cell tip; C:excitatory synapse; C:extracellular exosome; F:structural constituent of cytoskeleton; F:ATP binding; F:actin …	-	IPR004000 (PFAM); G3DSA:3.30.420.40 (GENE3D); IPR004000 (PANTHER); IPR015623 (PTHR11937:PANTHER); IPR020902 (PROSITE_PATTERNS); SSF53067 (SUPERFAMILY)
BPA_3144	u520_drome ame: full= u5 small nuclear ribonucleoprotein 200 kda helicase ame: full=protein lethal 72ab	217	20	9.9e-43	0.843	28	C:nucleoplasm; C:U5 snRNP; C:Golgi apparatus; C:membrane; C:viral nucleocapsid; C:polysomal ribosome; C:U4/U6 x U5 tri-snRNP complex; C:precatalytic spliceosome; C:catalytic step 2 spliceosome; F:mRNA binding; F:ATP-dependent RNA helicase activity; F:ATP binding; F:identical protein binding; F:ATP-dependent 3'-5' DNA helicase activity; P:cis assembly of pre-catalytic spliceosome; P:regulation of …	-	IPR001650 (PFAM); IPR027417 (G3DSA:3.40.50.GENE3D); PTHR11752 (PANTHER); PTHR11752:SF7 (PANTHER); IPR027417 (SUPERFAMILY); TMhelix (TMHMM)
BPA_3146	---NA---	220	0	-	-		-	-	no IPS match
BPA_3160	xpo1_drome ame: full=exportin-1 ame: full=chromosome region maintenance 1 protein ame: full=protein embargoed	264	1	5.4e-15	0.79	8	C:nuclear pore; C:nuclear membrane; F:nuclear export signal receptor activity; F:Ran GTPase binding; P:protein export from nucleus; P:centriole replication; P:multicellular organismal development; P:regulation of cellular response to hypoxia	-	IPR011989 (G3DSA:1.25.10.GENE3D); PTHR11223:SF2 (PANTHER); PTHR11223 (PANTHER); PTHR11223:SF2 (PANTHER)
BPA_3164	arm_musdo ame: full=armadillo segment polarity protein	229	19	2.3e-44	0.8668	222	C:spindle pole; C:nucleoplasm; C:nuclear euchromatin; C:centrosome; C:cytosol; C:intermediate filament; C:spot adherens junction; C:zonula adherens; C:fascia adherens; C:bicellular tight junction; C:focal adhesion; C:cell cortex; C:cytoplasmic side of plasma membrane; C:actin cytoskeleton; C:basolateral plasma membrane; C:apical plasma membrane; C:apicolateral plasma membrane; C:lateral plasma me…	-	IPR000225 (SMART); IPR000225 (PFAM); IPR011989 (G3DSA:1.25.10.GENE3D); PTHR23315 (PANTHER); PTHR23315:SF50 (PANTHER); IPR000225 (PROSITE_PROFILES); IPR000225 (PROSITE_PROFILES); IPR016024 (SUPERFAMILY)
BPA_3168	atpo_drome ame: full=atp synthase subunit mitochondrial ame: full=oligomycin sensitivity conferral protein short=oscp flags: precursor	229	1	1.6e-34	0.89	5	C:mitochondrial proton-transporting ATP synthase, central stalk; C:lipid particle; F:hydrogen-exporting ATPase activity, phosphorylative mechanism; F:proton-transporting ATP synthase activity, rotational mechanism; P:ATP synthesis coupled proton transport	EC:3.6.3.6	IPR000711 (PFAM); IPR026015 (G3DSA:1.10.520.GENE3D); IPR000711 (PANTHER); IPR026015 (SUPERFAMILY)	Oxidative phosphorylation
BPA_3177	---NA---	289	0	-	-		-	-	Coil (COILS)
BPA_3187	mpcp_chofu ame: full=phosphate carrier mitochondrial ame: full=phosphate transport protein short=ptp flags: precursor	282	14	5.5e-46	0.7436	22	C:cell wall; C:vacuolar membrane; C:integral component of plasma membrane; C:chloroplast; C:integral component of mitochondrial inner membrane; C:myelin sheath; C:extracellular exosome; F:inorganic phosphate transmembrane transporter activity; F:copper uptake transmembrane transporter activity; F:phosphate:proton symporter activity; F:phosphate ion carrier activity; F:protein complex binding; P:g…	-	IPR023395 (G3DSA:1.50.40.GENE3D); IPR018108 (PFAM); PTHR24089:SF173 (PANTHER); PTHR24089 (PANTHER); IPR018108 (PROSITE_PROFILES); IPR023395 (SUPERFAMILY)
BPA_3190	---NA---	216	0	-	-		-	-	no IPS match
BPA_3227	---NA---	244	0	-	-		-	-	no IPS match
BPA_3233	---NA---	202	0	-	-		-	-	no IPS match
BPA_3243	dyh6_human ame: full=dynein heavy chain axonemal ame: full=axonemal beta dynein heavy chain 6 ame: full=ciliary dynein heavy chain 6	211	10	7.2e-15	0.607	8	C:axonemal dynein complex; C:motile primary cilium; C:sperm flagellum; F:microtubule motor activity; F:binding; F:ATPase activity; P:cilium or flagellum-dependent cell motility; P:cilium movement	-	IPR026983 (PANTHER); IPR026980 (PTHR10676:PANTHER); SIGNAL_PEPTIDE_C_REGION (PHOBIUS); SIGNAL_PEPTIDE_H_REGION (PHOBIUS); NON_CYTOPLASMIC_DOMAIN (PHOBIUS); SIGNAL_PEPTIDE (PHOBIUS); SIGNAL_PEPTIDE_N_REGION (PHOBIUS)
BPA_3280	---NA---	200	0	-	-		-	-	no IPS match
BPA_3282	---NA---	283	0	-	-	1	P:cellular protein modification process	-	IPR004344 (PFAM); PTHR12241:SF93 (PANTHER); PTHR12241 (PANTHER); PTHR12241 (PANTHER); PTHR12241:SF93 (PANTHER); IPR004344 (PROSITE_PROFILES)
BPA_3302	---NA---	229	0	-	-		-	-	no IPS match
BPA_3315	---NA---	220	0	-	-		-	-	SIGNAL_PEPTIDE_H_REGION (PHOBIUS); SIGNAL_PEPTIDE (PHOBIUS); CYTOPLASMIC_DOMAIN (PHOBIUS); SIGNAL_PEPTIDE_N_REGION (PHOBIUS); TRANSMEMBRANE (PHOBIUS); SIGNAL_PEPTIDE_C_REGION (PHOBIUS); NON_CYTOPLASMIC_DOMAIN (PHOBIUS); SignalP-TM (SIGNALP_GRAM_POSITIVE); SignalP-TM (SIGNALP_EUK); TMhelix (TMHMM)
BPA_3336	---NA---	205	0	-	-		-	-	Coil (COILS)
BPA_3342	---NA---	215	0	-	-		-	-	no IPS match
BPA_3344	golp3_drome ame: full=golgi phosphoprotein 3 homolog rotini	231	11	2.4e-47	0.9136	37	C:nucleoplasm; C:mitochondrial intermembrane space; C:endosome; C:cytosol; C:plasma membrane; C:cleavage furrow; C:Golgi cisterna membrane; C:trans-Golgi network membrane; F:phosphatidylinositol-5-phosphate binding; F:Rab GTPase binding; F:phosphatidylinositol-3-phosphate binding; F:phosphatidylinositol-4-phosphate binding; F:phosphatidic acid binding; P:mitotic cytokinesis; P:retrograde transpor…	-	IPR008628 (PFAM); G3DSA:1.10.3630.10 (GENE3D); IPR008628 (PANTHER)
BPA_3345	---NA---	228	0	-	-		-	-	no IPS match
BPA_3348	---NA---	235	0	-	-		-	-	no IPS match
BPA_3364	---NA---	206	0	-	-		-	-	no IPS match
BPA_3388	gys_drome ame: full=glycogen	276	16	3.3e-47	0.7775	18	C:nucleus; C:mitochondrion; C:cytosol; C:membrane; C:inclusion body; C:cortical actin cytoskeleton; C:ectoplasm; F:glycogen (starch) synthase activity; F:glucose binding; F:protein kinase binding; F:protein homodimerization activity; F:glycogen synthase activity, transferring glucose-1-phosphate; P:glycogen biosynthetic process; P:heart development; P:response to glucose; P:positive regulation of…	EC:2.4.1.11	IPR008631 (PFAM); IPR008631 (PANTHER)	Starch and sucrose metabolism
BPA_3391	---NA---	246	0	-	-		-	-	no IPS match
BPA_3412	---NA---	206	0	-	-		-	-	no IPS match
BPA_3417	tiar_mouse ame: full=nucleolysin tiar ame: full=tia-1-related protein	233	20	6.1e-24	0.664	44	C:plastid small ribosomal subunit; C:mitochondrial small ribosomal subunit; C:lysosome; C:cytosol; C:polysome; C:plasma membrane; C:chloroplast stroma; C:chloroplast envelope; C:cytoplasmic stress granule; C:Cajal body; C:extracellular exosome; C:nuclear stress granule; F:mRNA 3'-UTR binding; F:structural constituent of ribosome; F:copper ion binding; F:ATP binding; F:poly(A) binding; F:poly(U) R…	-	IPR000504 (SMART); IPR012677 (G3DSA:3.30.70.GENE3D); IPR000504 (PFAM); PTHR24012 (PANTHER); PTHR24012:SF304 (PANTHER); IPR000504 (PROSITE_PROFILES); SSF54928 (SUPERFAMILY)
BPA_3428	cox6a_oncmy ame: full=cytochrome c oxidase subunit mitochondrial ame: full=cytochrome c oxidase polypeptide via flags: precursor	220	13	1.8e-21	0.6508	8	C:mitochondrial inner membrane; C:myelin sheath; C:respiratory chain complex IV; F:cytochrome-c oxidase activity; P:transcription initiation from RNA polymerase II promoter; P:respiratory electron transport chain; P:small molecule metabolic process; P:hydrogen ion transmembrane transport	EC:1.9.3.1	no IPS match	Oxidative phosphorylation
BPA_3454	---NA---	208	0	-	-		-	-	no IPS match
BPA_3455	titin_mouse ame: full=titin ame: full=connectin	216	1	9.8e-11	0.57	16	C:actin cytoskeleton; C:Z disc; C:M band; C:cytoskeletal part; F:structural molecule activity; F:cytoskeletal protein binding; F:enzyme binding; P:in utero embryonic development; P:muscle contraction; P:adult heart development; P:ventricular system development; P:forward locomotion; P:sarcomere organization; P:cardiac myofibril assembly; P:cardiac muscle tissue morphogenesis; P:heart growth	-	IPR013783 (G3DSA:2.60.40.GENE3D); IPR013098 (PFAM); PTHR19897:SF155 (PANTHER); PTHR19897 (PANTHER); IPR007110 (PROSITE_PROFILES); SSF48726 (SUPERFAMILY)
BPA_3464	poe_drops ame: full=protein purity of essence	520	8	7.6e-67	0.81	29	C:nucleoplasm; C:centrosome; C:cytosol; C:plasmodesma; C:integral component of membrane; C:P granule; F:ubiquitin-protein transferase activity; F:calmodulin binding; F:zinc ion binding; F:UDP-N-acetylmuramoylalanyl-D-glutamyl-2,6-diaminopimelate-D-alanyl-D-alanine ligase activity; F:ribosomal S6-glutamic acid ligase activity; F:coenzyme F420-0 gamma-glutamyl ligase activity; F:coenzyme F420-2 alp…	EC:6.3.2	IPR013993 (SMART); IPR003126 (PFAM); PTHR21725 (PANTHER); PTHR21725:SF1 (PANTHER); IPR003126 (PROSITE_PROFILES)
BPA_3476	---NA---	298	0	-	-		-	-	no IPS match
BPA_3478	---NA---	234	0	-	-		-	-	NON_CYTOPLASMIC_DOMAIN (PHOBIUS); CYTOPLASMIC_DOMAIN (PHOBIUS); TRANSMEMBRANE (PHOBIUS); TMhelix (TMHMM)
BPA_3492	face1_mouse ame: full=caax prenyl protease 1 homolog ame: full=farnesylated proteins-converting enzyme 1 short=face-1 ame: full=prenyl protein-specific endoprotease 1 ame: full=zinc metalloproteinase ste24 homolog	291	2	4.1e-12	0.65	9	C:endomembrane system; C:membrane; C:intracellular membrane-bounded organelle; C:extracellular exosome; F:metalloendopeptidase activity; F:metalloexopeptidase activity; P:nuclear envelope organization; P:prenylated protein catabolic process; P:CAAX-box protein processing	EC:3.4.24	IPR001915 (PFAM); G3DSA:3.30.2010.10 (GENE3D); IPR027057 (PTHR10120:PANTHER); PTHR10120 (PANTHER); PTHR10120 (PANTHER); NON_CYTOPLASMIC_DOMAIN (PHOBIUS); TRANSMEMBRANE (PHOBIUS); CYTOPLASMIC_DOMAIN (PHOBIUS); TMhelix (TMHMM)
BPA_3493	---NA---	239	0	-	-		-	-	no IPS match
BPA_3509	---NA---	202	0	-	-		-	-	no IPS match
BPA_3522	unc22_caeel ame: full=twitchin ame: full=uncoordinated protein 22	257	3	1.9e-17	0.6067	39	C:condensed nuclear chromosome; C:striated muscle thin filament; C:Z disc; C:M band; C:extracellular exosome; F:protease binding; F:protein serine/threonine kinase activity; F:protein tyrosine kinase activity; F:calcium ion binding; F:calmodulin binding; F:structural constituent of muscle; F:protein kinase binding; F:telethonin binding; F:identical protein binding; F:protein self-association; F:a…	EC:2.7.10; EC:2.7.11	IPR013783 (G3DSA:2.60.40.GENE3D); IPR013098 (PFAM); PTHR19897 (PANTHER); PTHR19897:SF155 (PANTHER); IPR007110 (PROSITE_PROFILES); SSF48726 (SUPERFAMILY)
BPA_3524	---NA---	267	0	-	-		-	-	no IPS match
BPA_3533	wdfy2_mouse ame: full=wd repeat and fyve domain-containing protein 2 ame: full=wd40- and fyve domain-containing protein 2	282	6	3.4e-24	0.65	7	C:nucleus; C:early endosome; C:cytosol; F:protein binding; F:1-phosphatidylinositol binding; F:metal ion binding; P:endocytosis	-	IPR015943 (G3DSA:2.130.10.GENE3D); IPR001680 (PFAM); PTHR13856:SF7 (PANTHER); PTHR13856 (PANTHER); IPR017986 (SUPERFAMILY)
BPA_3539	---NA---	220	0	-	-		-	-	no IPS match
BPA_3554	taf1_drome ame: full=transcription initiation factor tfiid subunit 1 ame: full=tafii250 ame: full=tbp-associated factor 230 kda short=p230 ame: full=transcription initiation factor tfiid 230 kda subunit short=tafii-230	207	1	8.3e-20	0.79	14	C:transcription factor TFIID complex; F:transcription factor activity, RNA polymerase II core promoter sequence-specific binding involved in preinitiation complex assembly; F:RNA polymerase II transcription factor activity, TBP-class protein binding, involved in preinitiation complex assembly; F:protein kinase activity; F:transcription factor binding; F:zinc ion binding; F:sequence-specific DNA b…	-	no IPS match
BPA_3563	ipo7_human ame: full=importin-7 short=imp7 ame: full=ran-binding protein 7 short= 7	226	4	6.9e-29	0.81	15	C:nuclear pore; C:nucleoplasm; C:cytosol; C:integral component of plasma membrane; F:Ran GTPase binding; F:GTPase regulator activity; F:histone binding; F:ATPase activity, coupled to transmembrane movement of substances; P:protein import into nucleus; P:signal transduction; P:gene expression; P:viral process; P:innate immune response; P:regulation of catalytic activity; P:transmembrane transport	-	IPR011989 (G3DSA:1.25.10.GENE3D); PTHR10997 (PANTHER); PTHR10997:SF27 (PANTHER); IPR016024 (SUPERFAMILY)
BPA_3583	unc22_caeel ame: full=twitchin ame: full=uncoordinated protein 22	211	1	2.6e-15	0.67	5	C:A band; F:protein serine/threonine kinase activity; F:protein binding; P:peptidyl-serine phosphorylation; P:peptidyl-threonine phosphorylation	EC:2.7.11	PR00014 (PRINTS); IPR013783 (G3DSA:2.60.40.GENE3D); IPR003961 (PFAM); PTHR19897:SF155 (PANTHER); PTHR19897 (PANTHER); IPR003961 (PROSITE_PROFILES); IPR003961 (SUPERFAMILY)
BPA_3595	---NA---	201	0	-	-		-	-	no IPS match
BPA_3596	ndub9_mouse ame: full=nadh dehydrogenase	353	6	4.4e-26	0.6633	7	C:mitochondrial respiratory chain complex I; C:extracellular exosome; F:protein binding; F:NADH dehydrogenase (ubiquinone) activity; P:mitochondrial electron transport, NADH to ubiquinone; P:sensory perception of sound; P:mitophagy in response to mitochondrial depolarization	EC:1.6.5.3	IPR008011 (PFAM); PTHR12868:SF0 (PANTHER); PTHR12868 (PANTHER)	Oxidative phosphorylation
BPA_3599	ti17b_bovin ame: full=mitochondrial import inner membrane translocase subunit tim17-b	215	12	1.7e-19	0.82	8	C:mitochondrial inner membrane presequence translocase complex; C:integral component of mitochondrial inner membrane; F:protein channel activity; F:P-P-bond-hydrolysis-driven protein transmembrane transporter activity; F:enzyme binding; P:mitochondrial genome maintenance; P:protein import into mitochondrial matrix; P:cellular protein metabolic process	-	IPR003397 (PFAM); PTHR10485 (PANTHER); TMhelix (TMHMM)
BPA_3600	---NA---	210	0	-	-		-	-	no IPS match
BPA_3612	---NA---	256	0	-	-		-	-	TMhelix (TMHMM)
BPA_3616	---NA---	226	0	-	-		-	-	no IPS match
BPA_3622	---NA---	227	0	-	-		-	-	no IPS match
BPA_3631	---NA---	229	0	-	-		-	-	no IPS match
BPA_3645	---NA---	230	0	-	-		-	-	PTHR13950:SF9 (PANTHER); PTHR13950 (PANTHER)
BPA_3652	rl14_drovi ame: full=60s ribosomal protein l14	256	11	3.8e-54	0.6964	18	C:membrane; C:cytosolic large ribosomal subunit; C:preribosome, large subunit precursor; C:extracellular exosome; F:structural constituent of ribosome; F:protein binding; F:poly(A) RNA binding; P:mitotic spindle elongation; P:nuclear-transcribed mRNA catabolic process, nonsense-mediated decay; P:rRNA processing; P:translational initiation; P:translational elongation; P:translational termination; …	-	no IPS match
BPA_3665	---NA---	240	0	-	-		-	-	no IPS match
BPA_3677	---NA---	218	0	-	-		-	-	no IPS match
BPA_3685	5nt3b_drome ame: full=7-methylguanosine phosphate-specific 5 -nucleotidase short=7-methylguanosine nucleotidase ame: full=5 -nucleotidase cg3362 ame: full=n -methylguanylate 5 -phosphatase	233	1	3.4e-33	0.81	5	C:cytosol; F:magnesium ion binding; F:5'-nucleotidase activity; P:ribonucleoside monophosphate catabolic process; P:guanosine-containing compound catabolic process	EC:3.1.3.5	IPR006434 (PFAM); IPR006434 (PANTHER); IPR023214 (SUPERFAMILY)	Purine metabolism; Nicotinate and nicotinamide metabolism; Pyrimidine metabolism
BPA_3692	uggg_drome ame: full=udp-glucose:glycoprotein glucosyltransferase short=ugt short=dugt ame: full=udp--glc:glycoprotein glucosyltransferase flags: precursor	213	8	2.5e-39	0.8263	63	C:Golgi membrane; C:nuclear envelope; C:endoplasmic reticulum lumen; C:rough endoplasmic reticulum; C:endoplasmic reticulum-Golgi intermediate compartment; C:Golgi medial cisterna; C:chloroplast; C:integral component of membrane; C:extracellular exosome; F:alpha-1,2-mannosyltransferase activity; F:alpha-1,3-mannosyltransferase activity; F:alpha-1,3-galactosyltransferase activity; F:UDP-glucose:gl…	EC:2.4.1	PTHR11226:SF0 (PANTHER); IPR009448 (PANTHER); IPR029044 (SUPERFAMILY)
BPA_3710	---NA---	227	0	-	-	3	C:integral component of membrane; F:transporter activity; P:transport	-	IPR026082 (PANTHER); PTHR19229:SF107 (PANTHER)
BPA_3717	---NA---	255	0	-	-		-	-	no IPS match
BPA_3720	dyh7_human ame: full=dynein heavy chain axonemal ame: full=axonemal beta dynein heavy chain 7 ame: full=ciliary dynein heavy chain 7 ame: full=dynein heavy chain-like protein 2 ame: full=hdhc2	228	7	6.5e-21	0.7514	11	C:microtubule; C:sperm flagellum; C:inner dynein arm; F:microtubule motor activity; F:calcium ion binding; F:ATP binding; F:ATPase activity; P:cilium or flagellum-dependent cell motility; P:cilium movement; P:metabolic process; P:inner dynein arm assembly	EC:3.6.1.3	PF12781 (PFAM); IPR026983 (PANTHER); PTHR10676:SF242 (PANTHER)	Purine metabolism
BPA_3721	---NA---	252	0	-	-		-	-	no IPS match
BPA_3723	---NA---	259	0	-	-		-	-	no IPS match
BPA_3729	poe_drome ame: full=protein purity of essence ame: full=interaction calmodulin and colossal molecular mass protein ame: full=protein calossin ame: full=protein pushover	273	2	7.3e-29	0.85	7	C:P granule; F:calmodulin binding; F:zinc ion binding; P:sperm individualization; P:visual perception; P:perineurial glial growth; P:response to stimulus	-	Coil (COILS)
BPA_3762	---NA---	209	0	-	-		-	-	no IPS match
BPA_3768	skp1_human ame: full=s-phase kinase-associated protein 1 ame: full=cyclin-a cdk2-associated protein p19 short=p19a ame: full=organ of corti protein 2 short=ocp-2 ame: full=organ of corti protein ii short=ocp-ii ame: full=rna polymerase ii elongation factor-like protein ame: full=siii ame: full=transcription elongation factor b polypeptide 1-like ame: full=p19skp1	443	20	1.3e-61	0.803	50	C:kinetochore; C:nucleoplasm; C:vacuole; C:spindle; C:cytosol; C:plasma membrane; C:phragmoplast; C:single-stranded DNA-dependent ATP-dependent DNA helicase complex; C:Cul7-RING ubiquitin ligase complex; C:CBF3 complex; C:PcG protein complex; C:nuclear SCF ubiquitin ligase complex; C:RAVE complex; C:extracellular exosome; F:DNA replication origin binding; F:protein binding; F:glutathione binding;…	-	IPR001232 (SMART); IPR016072 (PFAM); G3DSA:3.30.710.10 (GENE3D); IPR016073 (PFAM); IPR016897 (PIRSF); PTHR11165 (PANTHER); IPR011333 (SUPERFAMILY); IPR016072 (SUPERFAMILY)
BPA_3773	krak_drome ame: full=probable serine hydrolase ame: full=kraken protein	278	1	5.2e-41	0.82	3	F:serine hydrolase activity; P:digestion; P:response to toxic substance	-	no IPS match
BPA_3774	---NA---	200	0	-	-		-	-	no IPS match
BPA_3783	rhg39_mouse ame: full=rho gtpase-activating protein 39	201	2	3.2e-19	0.9	6	C:nucleus; C:cytosol; C:cytoskeleton; F:protein binding; P:axon guidance; P:regulation of small GTPase mediated signal transduction	-	IPR001202 (PFAM); G3DSA:2.20.70.10 (GENE3D); PTHR23177 (PANTHER); PTHR23177:SF1 (PANTHER); IPR001202 (PROSITE_PROFILES); IPR001202 (SUPERFAMILY)
BPA_3820	syq_drome ame: full=probable glutamine--trna ligase ame: full=glutaminyl-trna synthetase short=	203	1	1.1e-20	0.78	6	C:cytoplasm; C:microtubule associated complex; F:glutamine-tRNA ligase activity; F:ATP binding; P:glutaminyl-tRNA aminoacylation; P:dendrite morphogenesis	EC:6.1.1.18	IPR007638 (PFAM)	Aminoacyl-tRNA biosynthesis
BPA_3825	---NA---	207	0	-	-	1	F:nucleotide binding	-	Coil (COILS); IPR014886 (PFAM); IPR012677 (G3DSA:3.30.70.GENE3D); SSF54928 (SUPERFAMILY)
BPA_3842	---NA---	202	0	-	-		-	-	no IPS match
BPA_3845	ubr3_human ame: full=e3 ubiquitin-protein ligase ubr3 ame: full=n-recognin-3 ame: full=ubiquitin-protein ligase e3-alpha-3 ame: full=ubiquitin-protein ligase e3-alpha-iii ame: full=zinc finger protein 650	232	2	3.5e-16	0.64	10	C:intracellular part; F:protein binding; F:ubiquitin protein ligase activity; F:protein-glycine ligase activity; P:in utero embryonic development; P:suckling behavior; P:ubiquitin-dependent protein catabolic process; P:sensory perception of smell; P:protein ubiquitination; P:olfactory behavior	EC:6.3.2	PTHR21497 (PANTHER); PTHR21497:SF25 (PANTHER)
BPA_3855	---NA---	276	0	-	-		-	-	no IPS match
BPA_3862	arp3_drome ame: full=actin-related protein 3 ame: full=actin-2 ame: full=actin-like protein 3 ame: full=actin-like protein 66b	211	17	4.7e-40	0.8188	50	C:Golgi membrane; C:podosome; C:cytosol; C:actin filament; C:Arp2/3 protein complex; C:plasma membrane; C:brush border; C:cell-cell junction; C:focal adhesion; C:lamellipodium; C:hemidesmosome; C:excitatory synapse; C:extracellular exosome; F:structural constituent of cytoskeleton; F:ATP binding; F:actin filament binding; P:mitochondrion inheritance; P:intracellular protein transport; P:establish…	-	G3DSA:3.90.640.10 (GENE3D); IPR004000 (PANTHER); IPR015623 (PTHR11937:PANTHER); SSF53067 (SUPERFAMILY)
BPA_3876	---NA---	205	0	-	-		-	-	no IPS match
BPA_3881	---NA---	201	0	-	-		-	-	PTHR23139 (PANTHER); PTHR23139:SF53 (PANTHER)
BPA_3892	hook_culqu ame: full=protein hook	204	15	2e-20	0.698	24	C:endosome; C:cytosol; C:cytoskeleton; C:voltage-gated potassium channel complex; C:synapse; F:glucokinase activity; F:voltage-gated potassium channel activity; F:microtubule binding; F:fructokinase activity; F:potassium channel regulator activity; F:mannokinase activity; P:cellular glucose homeostasis; P:glycolytic process; P:potassium ion transport; P:phagocytosis; P:flight behavior; P:determin…	EC:2.7.1.7; EC:2.7.1.4; EC:2.7.1.2	IPR008636 (PFAM); PTHR18947:SF34 (PANTHER); IPR008636 (PANTHER); SSF116907 (SUPERFAMILY)	Butirosin and neomycin biosynthesis; Biosynthesis of antibiotics; Streptomycin biosynthesis; Amino sugar and nucleotide sugar metabolism; Glycolysis / Gluconeogenesis; Starch and sucrose metabolism; Galactose metabolism; Fructose and mannose metabolism
BPA_3898	---NA---	228	0	-	-		-	-	no IPS match
BPA_3901	---NA---	291	0	-	-		-	-	Coil (COILS)
BPA_3924	---NA---	354	0	-	-		-	-	no IPS match
BPA_3930	rla2_drome ame: full=60s acidic ribosomal protein p2 ame: full=acidic ribosomal protein rpa1	390	20	1.9e-26	0.7765	12	C:focal adhesion; C:membrane; C:cytosolic large ribosomal subunit; C:extracellular exosome; F:RNA binding; F:structural constituent of ribosome; P:nuclear-transcribed mRNA catabolic process, nonsense-mediated decay; P:translational initiation; P:translational elongation; P:translational termination; P:SRP-dependent cotranslational protein targeting to membrane; P:viral transcription	-	TRANSMEMBRANE (PHOBIUS); CYTOPLASMIC_DOMAIN (PHOBIUS); NON_CYTOPLASMIC_DOMAIN (PHOBIUS)
BPA_3946	nelfa_drome ame: full=negative elongation factor a	217	1	1.2e-32	0.91	5	C:transcriptional repressor complex; C:NELF complex; F:RNA binding; P:negative regulation of transcription from RNA polymerase II promoter during mitosis; P:negative regulation of transcription elongation from RNA polymerase II promoter	-	SignalP-noTM (SIGNALP_EUK)
BPA_3958	dctn1_drome ame: full=dynactin subunit 1 ame: full=150 kda dynein-associated polypeptide short=dap-150 short=dp-150 ame: full=protein glued	233	1	2.8e-14	0.94	72	C:kinetochore; C:interstitial matrix; C:nucleus; C:mitochondrion; C:aster; C:kinetochore microtubule; C:cytosol; C:dynactin complex; C:smooth septate junction; C:synaptic vesicle; C:basolateral plasma membrane; C:apicolateral plasma membrane; C:midbody; C:cortical cytoskeleton; C:spindle pole centrosome; C:microtubule plus-end; F:SNARE binding; F:DNA binding; F:transcription factor activity, RNA …	-	Coil (COILS); PTHR18916 (PANTHER); IPR027663 (PTHR18916:PANTHER)
BPA_3972	---NA---	207	0	-	-		-	-	NON_CYTOPLASMIC_DOMAIN (PHOBIUS); TRANSMEMBRANE (PHOBIUS); CYTOPLASMIC_DOMAIN (PHOBIUS); TMhelix (TMHMM)
BPA_3978	birc6_mouse ame: full=baculoviral iap repeat-containing protein 6 ame: full=bir repeat-containing ubiquitin-conjugating enzyme short=bruce ame: full=ubiquitin-conjugating bir domain enzyme apollon short=apollon	252	2	1.9e-18	0.71	19	C:spindle pole; C:endosome; C:trans-Golgi network; C:microtubule organizing center; C:membrane; C:midbody; F:cysteine-type endopeptidase inhibitor activity; F:protein binding; F:ubiquitin conjugating enzyme activity; F:protein-glycine ligase activity; F:protein-glutamic acid ligase activity; P:protein phosphorylation; P:positive regulation of cell proliferation; P:negative regulation of endopepti…	EC:6.3.2	PTHR10044 (PANTHER); PTHR10044:SF93 (PANTHER)
BPA_4026	---NA---	250	0	-	-		-	-	IPR011993 (G3DSA:2.30.29.GENE3D); IPR000648 (PANTHER); IPR001849 (PROSITE_PROFILES); SSF50729 (SUPERFAMILY)
BPA_4031	copd_mouse ame: full=coatomer subunit delta ame: full=archain ame: full=delta-coat protein short=delta-cop	242	12	4.1e-28	0.7225	17	C:endoplasmic reticulum; C:cytosol; C:plasmodesma; C:COPI vesicle coat; C:clathrin adaptor complex; F:DNA binding; F:DNA topoisomerase type I activity; F:protein binding; F:poly(A) RNA binding; P:DNA topological change; P:intracellular protein transport; P:retrograde vesicle-mediated transport, Golgi to ER; P:intra-Golgi vesicle-mediated transport; P:adult locomotory behavior; P:cerebellar Purkin…	-	IPR008968 (PFAM); IPR014711 (G3DSA:3.90.15.GENE3D); IPR027059 (PANTHER); PTHR10121:SF0 (PANTHER); IPR028565 (PROSITE_PROFILES); IPR028565 (SUPERFAMILY)
BPA_4034	---NA---	266	0	-	-		-	-	no IPS match
BPA_4054	htr5b_xentr ame: full=heat repeat-containing protein 5b	203	3	1.4e-11	0.6233	1	F:protein binding	-	PTHR21663 (PANTHER); PTHR21663:SF0 (PANTHER)
BPA_4064	cox10_mouse ame: full=protoheme ix mitochondrial ame: full=heme o synthase flags: precursor	262	8	6.6e-26	0.6688	14	C:mitochondrial inner membrane; C:integral component of membrane; C:cytochrome complex; F:polyprenyltransferase activity; F:cytochrome-c oxidase activity; F:farnesyltranstransferase activity; F:protein prenyltransferase activity; P:mitochondrial fission; P:mitochondrial electron transport, cytochrome c to oxygen; P:heme a biosynthetic process; P:respiratory chain complex IV assembly; P:aerobic re…	EC:2.5.1; EC:2.5.1.29; EC:1.9.3.1	IPR000537 (PFAM); PTHR11048 (PANTHER); PTHR11048:SF3 (PANTHER); IPR030470 (PROSITE_PATTERNS); CYTOPLASMIC_DOMAIN (PHOBIUS); CYTOPLASMIC_DOMAIN (PHOBIUS); NON_CYTOPLASMIC_DOMAIN (PHOBIUS); TRANSMEMBRANE (PHOBIUS); TRANSMEMBRANE (PHOBIUS); TMhelix (TMHMM)	Oxidative phosphorylation; Biosynthesis of antibiotics; Terpenoid backbone biosynthesis
BPA_4073	---NA---	236	0	-	-		-	-	no IPS match
BPA_4077	prdx6_chick ame: full=peroxiredoxin-6	218	19	1.2e-16	0.6163	27	C:extracellular space; C:mitochondrion; C:peroxisome; C:cytosol; C:membrane; C:cytoplasmic vesicle; C:extracellular exosome; F:glutathione peroxidase activity; F:phospholipase A2 activity; F:thioredoxin peroxidase activity; F:ubiquitin protein ligase binding; P:response to reactive oxygen species; P:nitrogen compound metabolic process; P:phospholipid catabolic process; P:regulation of macromolecu…	EC:1.11.1; EC:1.11.1.9; EC:3.1.1.4	IPR000866 (PFAM); IPR012336 (G3DSA:3.40.30.GENE3D); PTHR10681:SF77 (PANTHER); PTHR10681 (PANTHER); IPR012336 (SUPERFAMILY)	alpha-Linolenic acid metabolism; Linoleic acid metabolism; Arachidonic acid metabolism; Glutathione metabolism; Ether lipid metabolism; Glycerophospholipid metabolism
BPA_4078	---NA---	210	0	-	-		-	-	CYTOPLASMIC_DOMAIN (PHOBIUS); TRANSMEMBRANE (PHOBIUS); NON_CYTOPLASMIC_DOMAIN (PHOBIUS)
BPA_4095	---NA---	222	0	-	-		-	-	no IPS match
BPA_4118	imp1_sollc ame: full=inositol monophosphatase 1 short=imp 1 short=impase 1 short= 1 ame: full=inositol-1(or 4)-monophosphatase 1	237	20	1.7e-22	0.7065	30	C:nucleus; C:cytosol; C:plasma membrane; C:axon; C:neuronal cell body; C:extracellular exosome; F:magnesium ion binding; F:3'(2'),5'-bisphosphate nucleotidase activity; F:inositol monophosphate 1-phosphatase activity; F:L-galactose-1-phosphate phosphatase activity; F:manganese ion binding; F:lithium ion binding; F:protein homodimerization activity; F:inositol monophosphate 3-phosphatase activity;…	EC:3.1.3.25; EC:3.1.3.7	IPR000760 (PRINTS); G3DSA:3.30.540.10 (GENE3D); IPR000760 (PFAM); PTHR20854:SF4 (PANTHER); IPR000760 (PANTHER); IPR020583 (PROSITE_PATTERNS); SSF56655 (SUPERFAMILY)	Sulfur metabolism; Biosynthesis of antibiotics; Streptomycin biosynthesis; Inositol phosphate metabolism; Phosphatidylinositol signaling system
BPA_4155	---NA---	226	0	-	-		-	-	Coil (COILS)
BPA_4170	---NA---	226	0	-	-		-	-	no IPS match
BPA_4172	CD029_MOUSERecName: Full=Uncharacterized protein C4orf29 homolog; Flags: Precursor	207	2	8.2e-12	0.6	4	F:molecular_function; P:biological_process; C:extracellular region; C:cellular_component	-	IPR019149 (PFAM); PTHR13617 (PANTHER)
BPA_4187	---NA---	237	0	-	-		-	-	no IPS match
BPA_4192	dyst_human ame: full=dystonin ame: full=230 kda bullous pemphigoid antigen ame: full=230 240 kda bullous pemphigoid antigen ame: full=bullous pemphigoid antigen 1 short=bpa short=bullous pemphigoid antigen ame: full=dystonia musculorum protein ame: full=hemidesmosomal plaque protein	203	5	5.1e-13	0.674	43	C:stress fiber; C:basement membrane; C:nuclear envelope; C:endoplasmic reticulum membrane; C:Golgi apparatus; C:cytosol; C:focal adhesion; C:cytoplasmic side of plasma membrane; C:intercalated disc; C:cytoplasmic membrane-bounded vesicle; C:Z disc; C:hemidesmosome; C:axon; C:H zone; C:ruffle membrane; C:microtubule plus-end; C:sarcolemma; C:neurofilament cytoskeleton; C:extracellular exosome; C:p…	EC:3.6.1.3	IPR002017 (PFAM); G3DSA:1.20.58.60 (GENE3D); PTHR11915:SF50 (PANTHER); PTHR11915 (PANTHER); SSF46966 (SUPERFAMILY)	Purine metabolism
BPA_4195	---NA---	208	0	-	-		-	-	no IPS match
BPA_4223	---NA---	205	0	-	-		-	-	SignalP-TM (SIGNALP_GRAM_POSITIVE)
BPA_4230	---NA---	220	0	-	-	1	F:metal ion binding	-	IPR007087 (PROSITE_PATTERNS)
BPA_4239	rs10b_drome ame: full=40s ribosomal protein s10b	392	20	1.5e-55	0.8045	43	C:cell wall; C:nucleolus; C:microtubule associated complex; C:brush border; C:focal adhesion; C:chloroplast; C:basal plasma membrane; C:apical plasma membrane; C:sarcoplasm; C:cytosolic small ribosomal subunit; C:hemidesmosome; C:sarcolemma; C:costamere; C:intermediate filament cytoskeleton; C:perinuclear region of cytoplasm; C:extracellular exosome; F:structural constituent of ribosome; F:struct…	-	IPR005326 (PFAM); PTHR12146 (PANTHER)
BPA_4241	---NA---	258	0	-	-		-	-	no IPS match
BPA_4253	---NA---	205	0	-	-		-	-	SignalP-TM (SIGNALP_GRAM_POSITIVE)
BPA_4257	---NA---	202	0	-	-		-	-	no IPS match
BPA_4260	---NA---	297	0	-	-		-	-	no IPS match
BPA_4273	---NA---	220	0	-	-		-	-	no IPS match
BPA_4298	---NA---	260	0	-	-		-	-	Coil (COILS)
BPA_4324	---NA---	206	0	-	-		-	-	Coil (COILS)
BPA_4339	rs5a_drome ame: full=40s ribosomal protein s5a	564	20	5.9e-126	0.8455	25	C:nuclear chromosome; C:cell wall; C:nucleolus; C:vacuolar membrane; C:microtubule associated complex; C:plasma membrane; C:focal adhesion; C:plasmodesma; C:chloroplast; C:cytosolic small ribosomal subunit; C:90S preribosome; C:extracellular exosome; F:mRNA binding; F:structural constituent of ribosome; P:mitotic spindle elongation; P:nuclear-transcribed mRNA catabolic process, nonsense-mediated …	-	IPR023798 (G3DSA:1.10.455.GENE3D); IPR005716 (TIGRFAM); IPR000235 (PIRSF); IPR023798 (PFAM); IPR000235 (PANTHER); IPR020606 (PROSITE_PATTERNS); IPR023798 (SUPERFAMILY)
BPA_4364	---NA---	223	0	-	-		-	-	no IPS match
BPA_4367	pacs2_mouse ame: full=phosphofurin acidic cluster sorting protein 2 short=pacs-2 ame: full=pacs1-like protein	229	1	4.3e-11	0.6	1	P:single-organism cellular process	-	PTHR13280 (PANTHER); PTHR13280:SF17 (PANTHER)
BPA_4372	cox10_human ame: full=protoheme ix mitochondrial ame: full=heme o synthase flags: precursor	260	20	2.7e-22	0.68	23	C:mitochondrial inner membrane; C:plasma membrane; C:integral component of membrane; C:cytochrome complex; F:cytochrome-c oxidase activity; F:protein geranylgeranyltransferase activity; F:4-hydroxybenzoate octaprenyltransferase activity; F:protoheme IX farnesyltransferase activity; F:(S)-2,3-di-O-geranylgeranylglyceryl phosphate synthase activity; F:cadaverine aminopropyltransferase activity; F:a…	EC:2.5.1; EC:1.9.3.1	IPR000537 (PFAM); PTHR11048:SF3 (PANTHER); PTHR11048 (PANTHER); CYTOPLASMIC_DOMAIN (PHOBIUS); TRANSMEMBRANE (PHOBIUS); NON_CYTOPLASMIC_DOMAIN (PHOBIUS); TMhelix (TMHMM); TMhelix (TMHMM)	Oxidative phosphorylation
BPA_4373	---NA---	248	0	-	-		-	-	IPR027831 (PFAM)
BPA_4376	---NA---	234	0	-	-		-	-	no IPS match
BPA_4382	ddx1_drome ame: full=atp-dependent rna helicase ddx1 short=dead box protein 1	205	11	4.8e-28	0.9418	28	C:nucleolus; C:cytoplasmic stress granule; C:membrane; C:cleavage body; C:tRNA-splicing ligase complex; F:DNA binding; F:chromatin binding; F:transcription cofactor activity; F:double-stranded RNA binding; F:ATP-dependent RNA helicase activity; F:exonuclease activity; F:protein binding; F:ATP binding; F:poly(A) binding; F:DNA/RNA helicase activity; F:poly(A) RNA binding; P:spliceosomal complex as…	EC:2.7.7	IPR011545 (PFAM); IPR027417 (G3DSA:3.40.50.GENE3D); PTHR24031 (PANTHER); PTHR24031:SF211 (PANTHER); IPR027417 (SUPERFAMILY)
BPA_4389	---NA---	201	0	-	-		-	-	SignalP-TM (SIGNALP_GRAM_POSITIVE)
BPA_4406	---NA---	230	0	-	-		-	-	no IPS match
BPA_4415	npc1_pig ame: full=niemann-pick c1 protein flags: precursor	226	3	5.3e-14	0.5467	21	C:nuclear envelope; C:lysosomal membrane; C:endosome; C:endoplasmic reticulum; C:integral component of plasma membrane; C:perinuclear region of cytoplasm; C:extracellular exosome; F:receptor activity; F:protein binding; F:cholesterol binding; P:protein glycosylation; P:lipid metabolic process; P:autophagy; P:membrane raft organization; P:cholesterol efflux; P:viral entry into host cell; P:negativ…	-	no IPS match
BPA_4423	---NA---	209	0	-	-		-	-	no IPS match
BPA_4462	---NA---	281	0	-	-		-	-	IPR008160 (PFAM)
BPA_4503	---NA---	221	0	-	-		-	-	no IPS match
BPA_4519	---NA---	204	0	-	-		-	-	no IPS match
BPA_4555	---NA---	241	0	-	-		-	-	no IPS match
BPA_4579	pnph_bovin ame: full=purine nucleoside phosphorylase short=pnp ame: full=inosine phosphorylase ame: full=inosine-guanosine phosphorylase	1043	20	6.5e-108	0.5495	49	C:extracellular space; C:nucleus; C:cytosol; C:extracellular exosome; F:G-protein coupled receptor binding; F:nucleoside binding; F:purine nucleobase binding; F:purine-nucleoside phosphorylase activity; F:neuropeptide hormone activity; F:drug binding; F:phosphate ion binding; F:identical protein binding; F:inosine nucleosidase activity; F:guanosine phosphorylase activity; F:nicotinamide riboside …	EC:2.4.2.15; EC:2.4.2.1; EC:3.2.2.2; EC:3.2.2	IPR011268 (TIGRFAM); IPR000845 (G3DSA:3.40.50.GENE3D); IPR011270 (TIGRFAM); IPR000845 (PFAM); IPR011268 (PTHR11904:PANTHER); IPR001369 (PANTHER); IPR000845 (SUPERFAMILY)	Purine metabolism; Nicotinate and nicotinamide metabolism; Pyrimidine metabolism
BPA_4584	---NA---	216	0	-	-		-	-	no IPS match
BPA_4606	caf1_drome ame: full=probable histone-binding protein caf1 ame: full=chromatin assembly factor 1 p55 subunit short=caf-1 p55 subunit ame: full=nucleosome-remodeling factor 55 kda subunit short=nurf-55 ame: full=dcaf-1	228	20	2.6e-47	0.923	67	C:transcription factor complex; C:chromatin silencing complex; C:polytene chromosome; C:cytosol; C:chloroplast; C:Sin3 complex; C:NuRD complex; C:NURF complex; C:ACF complex; C:CCR4-NOT complex; C:Myb complex; C:CAF-1 complex; C:ESC/E(Z) complex; C:DRM complex; C:Cul4-RING E3 ubiquitin ligase complex; F:RNA polymerase II core promoter proximal region sequence-specific DNA binding; F:RNA polymeras…	EC:3.1.13.4	no IPS match
BPA_4618	---NA---	274	0	-	-	1	F:binding	-	PTHR16216:SF2 (PANTHER); PTHR16216 (PANTHER); IPR016024 (SUPERFAMILY)
BPA_4640	---NA---	293	0	-	-		-	-	no IPS match
BPA_4641	---NA---	228	0	-	-		-	-	CYTOPLASMIC_DOMAIN (PHOBIUS); NON_CYTOPLASMIC_DOMAIN (PHOBIUS); TRANSMEMBRANE (PHOBIUS); TRANSMEMBRANE (PHOBIUS); CYTOPLASMIC_DOMAIN (PHOBIUS); TMhelix (TMHMM); TMhelix (TMHMM)
BPA_4643	rs25_drome ame: full=40s ribosomal protein s25	258	13	6.5e-23	0.8615	17	C:nucleolus; C:vacuolar membrane; C:Golgi apparatus; C:plasmodesma; C:cytosolic small ribosomal subunit; C:extracellular exosome; F:structural constituent of ribosome; F:protein binding; F:poly(A) RNA binding; P:ribosomal small subunit assembly; P:nuclear-transcribed mRNA catabolic process, nonsense-mediated decay; P:RNA methylation; P:translational initiation; P:translational elongation; P:trans…	-	NON_CYTOPLASMIC_DOMAIN (PHOBIUS); TRANSMEMBRANE (PHOBIUS); NON_CYTOPLASMIC_DOMAIN (PHOBIUS); TRANSMEMBRANE (PHOBIUS); CYTOPLASMIC_DOMAIN (PHOBIUS); TMhelix (TMHMM); TMhelix (TMHMM)
BPA_4645	rpgf2_bovin ame: full=rap guanine nucleotide exchange factor 2 ame: full=cyclic nucleotide ras gef short=c ame: full=neural rap guanine nucleotide exchange protein short=nrap gep ame: full=pdz domain-containing guanine nucleotide exchange factor 1 short=pdz-gef1 ame: full=ra-gef-1 ame: full=ras rap1-associating gef-1	263	6	1.6e-14	0.59	47	C:late endosome; C:cytosol; C:bicellular tight junction; C:apical plasma membrane; C:endocytic vesicle; C:neuron projection; C:neuronal cell body; C:protein complex; C:synapse; C:perinuclear region of cytoplasm; F:GTPase activator activity; F:Ras GTPase binding; F:Rap guanyl-nucleotide exchange factor activity; F:protein kinase binding; F:PDZ domain binding; F:cAMP binding; F:cGMP binding; F:GTP-…	-	G3DSA:1.20.870.10 (GENE3D); PTHR23113 (PANTHER); PTHR23113:SF198 (PANTHER)
BPA_4650	pgk_drome ame: full=phosphoglycerate kinase	839	20	2.3e-140	0.768	24	C:nucleus; C:chromosome; C:cytosol; C:external side of plasma membrane; C:Z disc; C:hyphal cell wall; C:M band; C:sperm fibrous sheath; C:membrane raft; C:extracellular exosome; F:phosphoglycerate kinase activity; F:protein binding; F:ATP binding; F:ADP binding; P:gluconeogenesis; P:synaptic transmission; P:myoblast fusion; P:somatic muscle development; P:sperm motility; P:epithelial cell differe…	EC:2.7.2.3	IPR001576 (PRINTS); IPR001576 (PFAM); IPR015901 (G3DSA:3.40.50.GENE3D); IPR015824 (G3DSA:3.40.50.GENE3D); IPR001576 (PANTHER); PTHR11406:SF6 (PANTHER); IPR001576 (SUPERFAMILY)	Biosynthesis of antibiotics; Carbon fixation in photosynthetic organisms; Glycolysis / Gluconeogenesis
BPA_4652	---NA---	1066	0	-	-		-	-	no IPS match
BPA_4654	hm19_caeel ame: full=homeobox protein ceh-19	537	20	4.4e-30	0.7395	54	C:nucleoplasm; C:transcription factor complex; C:cytoplasm; F:RNA polymerase II core promoter proximal region sequence-specific DNA binding; F:transcriptional activator activity, RNA polymerase II core promoter proximal region sequence-specific binding; F:transcriptional repressor activity, RNA polymerase II transcription regulatory region sequence-specific binding; F:transcription cofactor activ…	-	IPR020479 (PRINTS); IPR001356 (SMART); IPR001356 (PFAM); IPR009057 (G3DSA:1.10.10.GENE3D); PTHR24333 (PANTHER); PTHR24333:SF3 (PANTHER); IPR017970 (PROSITE_PATTERNS); IPR001356 (PROSITE_PROFILES); IPR009057 (SUPERFAMILY)
BPA_4658	atpg_drome ame: full=atp synthase subunit mitochondrial ame: full=f-atpase gamma subunit flags: precursor	555	20	4.1e-116	0.6445	18	C:cell wall; C:nucleolus; C:mitochondrial proton-transporting ATP synthase, central stalk; C:mitochondrial matrix; C:lipid particle; C:chloroplast; C:myelin sheath; C:extracellular exosome; F:protein binding; F:zinc ion binding; F:hydrogen-exporting ATPase activity, phosphorylative mechanism; F:poly(A) RNA binding; F:proton-transporting ATP synthase activity, rotational mechanism; F:proton-transp…	EC:3.6.3.6	IPR000131 (PRINTS); IPR000131 (PFAM); G3DSA:1.10.287.80 (GENE3D); G3DSA:3.40.1380.10 (GENE3D); PTHR11693:SF22 (PANTHER); IPR000131 (PANTHER); IPR023633 (SUPERFAMILY)	Oxidative phosphorylation
BPA_4662	lfg2_rat ame: full=protein lifeguard 2 ame: full=fas apoptotic inhibitory molecule 2 ame: full=neural membrane protein 35	500	11	4.3e-20	0.6027	19	C:lysosomal membrane; C:endoplasmic reticulum; C:Golgi apparatus; C:endosome membrane; C:membrane raft; C:extracellular exosome; F:death receptor binding; F:ion channel binding; P:response to ischemia; P:cerebellar granular layer development; P:cerebellar Purkinje cell differentiation; P:endoplasmic reticulum calcium ion homeostasis; P:negative regulation of neuron apoptotic process; P:negative r…	-	IPR006214 (PFAM); PTHR23291:SF36 (PANTHER); IPR006214 (PANTHER); SIGNAL_PEPTIDE_C_REGION (PHOBIUS); SIGNAL_PEPTIDE_H_REGION (PHOBIUS); TRANSMEMBRANE (PHOBIUS); NON_CYTOPLASMIC_DOMAIN (PHOBIUS); CYTOPLASMIC_DOMAIN (PHOBIUS); NON_CYTOPLASMIC_DOMAIN (PHOBIUS); SIGNAL_PEPTIDE (PHOBIUS); CYTOPLASMIC_DOMAIN (PHOBIUS); SIGNAL_PEPTIDE_N_REGION (PHOBIUS); TRANSMEMBRANE (PHOBIUS); TRANSMEMBRANE (PHOBIUS); …
BPA_4664	neb2_rat ame: full=neurabin-2 ame: full=neurabin-ii ame: full=neural tissue-specific f-actin-binding protein ii ame: full=pp1bp134 ame: full=protein phosphatase 1 regulatory subunit 9b ame: full=spinophilin ame: full=p130	2118	15	4.1e-73	0.6267	76	C:protein phosphatase type 1 complex; C:nucleoplasm; C:cytosol; C:cell-cell adherens junction; C:bicellular tight junction; C:voltage-gated potassium channel complex; C:apical plasma membrane; C:apicolateral plasma membrane; C:lamellipodium; C:filopodium; C:growth cone; C:cortical actin cytoskeleton; C:cytoplasmic vesicle; C:neuromuscular junction; C:ruffle membrane; C:dendritic spine membrane; C…	EC:2.7.4.8	Coil (COILS); Coil (COILS); IPR001478 (SMART); IPR001478 (PFAM); IPR001478 (G3DSA:2.30.42.GENE3D); PTHR16154 (PANTHER); PTHR16154:SF23 (PANTHER); IPR001478 (PROSITE_PROFILES); IPR001478 (SUPERFAMILY)	Purine metabolism
BPA_4665	rs14_drome ame: full=40s ribosomal protein s14	450	20	3.8e-70	0.9415	31	C:nucleolus; C:mitochondrion; C:vacuolar membrane; C:plasma membrane; C:focal adhesion; C:plasmodesma; C:chloroplast; C:cytosolic small ribosomal subunit; C:90S preribosome; C:small-subunit processome; C:extracellular exosome; F:structural constituent of ribosome; F:protein binding; F:translation regulator activity; F:mRNA 5'-UTR binding; F:small ribosomal subunit rRNA binding; P:ribosomal small …	-	IPR001971 (PIRSF); IPR001971 (G3DSA:3.30.420.GENE3D); IPR001971 (PFAM); IPR001971 (PANTHER); IPR018102 (PROSITE_PATTERNS); SSF53137 (SUPERFAMILY)
BPA_4666	lin54_drome ame: full=protein lin-54 homolog ame: full=myb complex protein of 120 kda	498	13	2.7e-31	0.5685	15	C:chromatin; C:polytene chromosome; C:cytoplasm; C:Myb complex; C:nuclear lumen; F:DNA binding; F:protein binding; F:metal ion binding; P:negative regulation of transcription from RNA polymerase II promoter; P:cellular metal ion homeostasis; P:spermatogenesis; P:eggshell chorion gene amplification; P:determination of adult lifespan; P:response to metal ion; P:sperm motility	-	IPR005172 (PFAM); IPR028307 (PANTHER); PTHR12446:SF14 (PANTHER); IPR005172 (PROSITE_PROFILES)
BPA_4672	srac1_danre ame: full=protein serac1 ame: full=serine active site-containing protein 1	619	5	1.5e-20	0.554	5	C:proteinaceous extracellular matrix; C:nucleoplasm; C:mitochondrion; F:binding; P:extracellular matrix organization	-	IPR011989 (G3DSA:1.25.10.GENE3D); PTHR22731:SF1 (PANTHER); PTHR22731 (PANTHER); IPR016024 (SUPERFAMILY)
BPA_4681	pp1b_drome ame: full=serine threonine-protein phosphatase beta isoform ame: full=protein flap wing	828	20	1.6e-133	0.928	95	C:protein phosphatase type 1 complex; C:condensed nuclear chromosome kinetochore; C:mating projection base; C:polytene chromosome; C:nucleolus; C:mitochondrial outer membrane; C:spindle pole body; C:cytosol; C:mRNA cleavage and polyadenylation specificity factor complex; C:plasma membrane; C:focal adhesion; C:cellular bud neck; C:nuclear speck; C:cell septum; C:midbody; C:nuclear membrane; C:clea…	EC:3.1.3.53	IPR006186 (PRINTS); IPR006186 (SMART); IPR004843 (PFAM); IPR029052 (G3DSA:3.60.21.GENE3D); PTHR11668:SF213 (PANTHER); PTHR11668 (PANTHER); IPR006186 (PROSITE_PATTERNS); IPR029052 (SUPERFAMILY)
BPA_4685	senp1_ponab ame: full=sentrin-specific protease 1 ame: full=sentrin sumo-specific protease senp1	560	14	3.2e-31	0.6629	36	C:nuclear pore; C:nucleolus; C:focal adhesion; C:PML body; C:cytoplasmic vesicle; C:nuclear membrane; C:MLL1 complex; F:endopeptidase activity; F:ubiquitin-specific protease activity; F:SUMO-specific protease activity; F:protein domain specific binding; P:positive regulation of protein phosphorylation; P:transport; P:activation of cysteine-type endopeptidase activity involved in apoptotic process…	-	Coil (COILS); G3DSA:3.30.310.130 (GENE3D); IPR003653 (PFAM); PTHR12606:SF7 (PANTHER); PTHR12606 (PANTHER); IPR003653 (PROSITE_PROFILES); SSF54001 (SUPERFAMILY)
BPA_4686	nudc_chick ame: full=nuclear migration protein nudc ame: full=nuclear distribution protein c homolog	476	7	1.8e-34	0.7157	21	C:nucleoplasm; C:Golgi apparatus; C:cytosol; C:cytoskeleton; F:protein binding; P:mitotic anaphase; P:mitotic prometaphase; P:cytokinesis; P:protein folding; P:nuclear migration; P:small GTPase mediated signal transduction; P:cell proliferation; P:response to heat; P:pollen development; P:response to cytokinin; P:embryonic pattern specification; P:leaf morphogenesis; P:inflorescence meristem grow…	-	IPR007052 (PFAM); IPR008978 (G3DSA:2.60.40.GENE3D); PTHR12356 (PANTHER); IPR007052 (PROSITE_PROFILES); IPR008978 (SUPERFAMILY)
BPA_4693	rn123_human ame: full=e3 ubiquitin-protein ligase rnf123 ame: full=kip1 ubiquitination-promoting complex protein 1 ame: full=ring finger protein 123	1001	8	1.8e-40	0.5588	7	C:cytoplasm; F:ubiquitin-protein transferase activity; F:protein binding; F:protein-glycine ligase activity; P:protein ubiquitination; P:proteolysis involved in cellular protein catabolic process; P:cellular process regulating host cell cycle in response to virus	EC:6.3.2	IPR003877 (SMART); IPR003877 (PFAM); PTHR13363:SF1 (PANTHER); PTHR13363 (PANTHER); IPR001870 (PROSITE_PROFILES); IPR013320 (SUPERFAMILY)
BPA_4695	pdip2_human ame: full=polymerase delta-interacting protein 2 ame: full=38 kda dna polymerase delta interaction protein short=p38	1223	20	4.8e-124	0.6085	5	C:nucleus; C:mitochondrial nucleoid; F:DNA binding; F:protein binding, bridging; P:mitochondrion morphogenesis	-	IPR011722 (SMART); IPR007474 (PFAM); IPR007474 (G3DSA:2.60.40.GENE3D); PTHR14289:SF16 (PANTHER); PTHR14289 (PANTHER); IPR007474 (PROSITE_PROFILES); IPR007474 (SUPERFAMILY)
BPA_4697	---NA---	246	0	-	-	1	F:catalytic activity	-	PF11969 (PFAM); IPR011146 (G3DSA:3.30.428.GENE3D); IPR001310 (PANTHER); IPR011146 (PROSITE_PROFILES); IPR011146 (SUPERFAMILY)
BPA_4705	---NA---	233	0	-	-	1	F:DNA binding	-	IPR004210 (PFAM); IPR004210 (PROSITE_PROFILES)
BPA_4717	flna_drome ame: full=filamin-a short=fln-a ame: full=actin-binding protein 280 short=abp-280 ame: full=filamin-1 ame: full=filamin1	231	8	3.8e-39	0.7438	72	C:stress fiber; C:trans-Golgi network; C:cytosol; C:actin filament; C:brush border; C:focal adhesion; C:integral component of membrane; C:sarcoplasm; C:cortical cytoskeleton; C:Myb complex; C:female germline ring canal outer rim; C:female germline ring canal inner rim; C:sarcolemma; C:neuronal cell body; C:costamere; C:dendritic shaft; C:nucleolar part; C:apical cortex; C:perinuclear region of cy…	-	IPR001298 (SMART); IPR017868 (PFAM); IPR013783 (G3DSA:2.60.40.GENE3D); PTHR11915 (PANTHER); IPR028559 (PTHR11915:PANTHER); IPR017868 (PROSITE_PROFILES); IPR014756 (SUPERFAMILY)
BPA_4724	wdr26_drome ame: full=wd repeat-containing protein 26 homolog	222	5	3e-32	0.728	2	C:nucleoplasm; C:cytoplasm	-	IPR011042 (G3DSA:2.120.10.GENE3D); PTHR22838 (PANTHER); PTHR22838:SF0 (PANTHER); SSF101898 (SUPERFAMILY)
BPA_4729	---NA---	206	0	-	-		-	-	no IPS match
BPA_4760	---NA---	270	0	-	-		-	-	no IPS match
BPA_4775	---NA---	261	0	-	-		-	-	Coil (COILS)
BPA_4807	---NA---	226	0	-	-		-	-	IPR026805 (PFAM)
BPA_4817	rent1_drome ame: full=regulator of nonsense transcripts 1 homolog	224	9	3.8e-36	0.6978	38	C:chromatin; C:cytoplasmic mRNA processing body; C:nucleoplasm; C:mitochondrion; C:cytosol; C:polysome; C:plasma membrane; C:plasmodesma; C:exon-exon junction complex; C:supraspliceosomal complex; F:DNA binding; F:chromatin binding; F:mRNA binding; F:ATP-dependent RNA helicase activity; F:ATP binding; F:zinc ion binding; F:ribosomal small subunit binding; F:protein phosphatase 2A binding; P:DNA r…	-	IPR027417 (G3DSA:3.40.50.GENE3D); PTHR10887:SF340 (PANTHER); PTHR10887 (PANTHER); IPR027417 (SUPERFAMILY)
BPA_4829	eea1_mouse ame: full=early endosome antigen 1	225	13	2.6e-16	0.6085	33	C:nucleoplasm; C:lysosomal membrane; C:early endosome; C:late endosome; C:cytosol; C:serine-pyruvate aminotransferase complex; C:endosome membrane; C:extrinsic component of plasma membrane; C:retromer complex; C:cytoplasmic vesicle; C:axonal spine; C:macropinosome; C:extracellular exosome; F:phosphatidylinositol-3-phosphatase activity; F:protein serine/threonine phosphatase activity; F:protein ty…	EC:3.1.3.48; EC:3.1.3.64; EC:3.1.3	IPR000306 (SMART); IPR013083 (G3DSA:3.30.40.GENE3D); IPR018571 (PFAM); IPR000306 (PFAM); PTHR23164:SF2 (PANTHER); PTHR23164 (PANTHER); IPR017907 (PROSITE_PATTERNS); IPR001841 (PROSITE_PROFILES); IPR017455 (PROSITE_PROFILES); IPR011011 (SUPERFAMILY)	Inositol phosphate metabolism; Phosphatidylinositol signaling system
BPA_4838	---NA---	245	0	-	-		-	-	SignalP-TM (SIGNALP_GRAM_POSITIVE)
BPA_4840	ltv1_drome ame: full=protein ltv1 homolog	392	7	5.4e-65	0.8086	3	C:nucleoplasm; C:cytoplasm; F:protein binding	-	IPR007307 (PFAM); PTHR21531 (PANTHER)
BPA_4844	---NA---	212	0	-	-		-	-	no IPS match
BPA_4858	mlc1_drops ame: full=myosin light chain alkali	209	9	5.9e-28	0.9278	13	C:cytosol; C:muscle myosin complex; C:actomyosin; C:myosin II filament; F:microfilament motor activity; F:calcium ion binding; F:structural constituent of muscle; F:actin-dependent ATPase activity; F:actin filament binding; P:muscle contraction; P:mesoderm development; P:metabolic process; P:actomyosin structure organization	-	TRANSMEMBRANE (PHOBIUS); CYTOPLASMIC_DOMAIN (PHOBIUS); NON_CYTOPLASMIC_DOMAIN (PHOBIUS); TMhelix (TMHMM)
BPA_4867	---NA---	246	0	-	-		-	-	no IPS match
BPA_4887	nu155_human ame: full=nuclear pore complex protein nup155 ame: full=155 kda nucleoporin ame: full=nucleoporin nup155	208	3	3.1e-16	0.7233	19	C:nuclear envelope; C:cytoplasm; C:membrane; F:transporter activity; F:protein binding; P:mitotic prophase; P:carbohydrate metabolic process; P:mRNA export from nucleus; P:protein import into nucleus; P:mitotic nuclear envelope disassembly; P:regulation of glucose transport; P:protein sumoylation; P:viral transcription; P:cytokine-mediated signaling pathway; P:post-translational protein modificat…	-	no IPS match
BPA_4891	---NA---	433	0	-	-		-	-	PTHR13523 (PANTHER); SignalP-TM (SIGNALP_GRAM_POSITIVE)
BPA_4901	---NA---	255	0	-	-		-	-	no IPS match
BPA_4902	pdia6_caeel ame: full=probable protein disulfide-isomerase a6 flags: precursor	263	20	1.5e-34	0.694	62	C:extracellular space; C:nuclear envelope; C:vacuolar membrane; C:endoplasmic reticulum lumen; C:endoplasmic reticulum membrane; C:smooth endoplasmic reticulum; C:rough endoplasmic reticulum; C:endoplasmic reticulum-Golgi intermediate compartment; C:Golgi apparatus; C:lipid particle; C:plasma membrane; C:focal adhesion; C:plant-type cell wall; C:chloroplast; C:cell surface; C:procollagen-proline …	EC:3.4.22; EC:5.3.4.1; EC:1.14.11.2; EC:2.3.2.13	PR00421 (PRINTS); IPR005788 (TIGRFAM); IPR013766 (PFAM); IPR012336 (G3DSA:3.40.30.GENE3D); PTHR18929 (PANTHER); PTHR18929:SF65 (PANTHER); IPR017937 (PROSITE_PATTERNS); IPR012336 (PROSITE_PROFILES); IPR012336 (SUPERFAMILY)	Arginine and proline metabolism
BPA_4939	---NA---	282	0	-	-		-	-	no IPS match
BPA_4943	---NA---	255	0	-	-		-	-	no IPS match
BPA_4953	bicd_drome ame: full=protein bicaudal d	294	5	5.4e-40	0.784	35	C:trans-Golgi network; C:cytosol; C:cytoplasmic microtubule; C:plasma membrane; C:clathrin-coated endocytic vesicle membrane; C:tubulin complex; C:perinuclear region of cytoplasm; C:host cell viral assembly compartment; F:mRNA binding; F:structural constituent of cytoskeleton; F:cytoskeletal adaptor activity; F:Rab GTPase binding; F:proteinase activated receptor binding; F:clathrin heavy chain bi…	-	Coil (COILS); Coil (COILS); IPR018477 (PFAM); PTHR31233:SF6 (PANTHER); IPR018477 (PANTHER)
BPA_4954	Y3556_DROMERecName: Full=Uncharacterized protein CG3556; Flags: Precursor	260	1	4.2e-46	0.97	2	F:cobalamin binding; P:cobalamin transport	-	no IPS match
BPA_4955	---NA---	246	0	-	-		-	-	CYTOPLASMIC_DOMAIN (PHOBIUS); SIGNAL_PEPTIDE_N_REGION (PHOBIUS); SIGNAL_PEPTIDE_C_REGION (PHOBIUS); SIGNAL_PEPTIDE (PHOBIUS); TRANSMEMBRANE (PHOBIUS); SIGNAL_PEPTIDE_H_REGION (PHOBIUS); NON_CYTOPLASMIC_DOMAIN (PHOBIUS); SignalP-TM (SIGNALP_EUK); TMhelix (TMHMM)
BPA_4963	---NA---	213	0	-	-		-	-	no IPS match
BPA_4965	---NA---	204	0	-	-		-	-	Coil (COILS)
BPA_4977	---NA---	210	0	-	-		-	-	no IPS match
BPA_4981	spt6h_drome ame: full=transcription elongation factor spt6	240	6	9.9e-34	0.7583	22	C:nuclear exosome (RNase complex); C:polytene chromosome puff; C:polytene chromosome interband; C:FACT complex; C:transcriptionally active chromatin; C:histone locus body; F:DNA binding; F:chromatin binding; F:transcription factor activity, sequence-specific DNA binding; F:histone binding; F:poly(A) RNA binding; P:somitogenesis; P:regulation of antimicrobial peptide biosynthetic process; P:chroma…	-	IPR023323 (G3DSA:1.10.3500.GENE3D); IPR017072 (PTHR10145:PANTHER); PTHR10145 (PANTHER); SSF158832 (SUPERFAMILY)
BPA_4987	---NA---	204	0	-	-		-	-	no IPS match
BPA_5000	---NA---	240	0	-	-		-	-	no IPS match
BPA_5013	---NA---	221	0	-	-		-	-	no IPS match
BPA_5015	peli_drome ame: full=protein pellino	218	7	3.9e-45	0.84	43	C:nucleus; C:cytosol; C:plasma membrane; C:protein complex; F:protein binding; F:UDP-N-acetylmuramoylalanyl-D-glutamyl-2,6-diaminopimelate-D-alanyl-D-alanine ligase activity; F:ribosomal S6-glutamic acid ligase activity; F:kinase regulator activity; F:coenzyme F420-0 gamma-glutamyl ligase activity; F:coenzyme F420-2 alpha-glutamyl ligase activity; F:ubiquitin protein ligase activity; F:protein-gl…	EC:6.3.2	IPR006800 (PFAM); IPR006800 (PANTHER)
BPA_5019	sdf2_mouse ame: full=stromal cell-derived factor 2 short=sdf-2 flags: precursor	213	9	8.4e-20	0.6678	17	C:extracellular space; C:chloroplast; C:membrane; C:endoplasmic reticulum chaperone complex; F:dolichyl-phosphate-mannose-protein mannosyltransferase activity; F:protein binding; P:protein folding; P:response to heat; P:systemic acquired resistance; P:response to high light intensity; P:response to endoplasmic reticulum stress; P:protein O-linked mannosylation; P:response to hydrogen peroxide; P:…	EC:2.4.1.109	no IPS match	Other types of O-glycan biosynthesis
BPA_5031	---NA---	222	0	-	-		-	-	no IPS match
BPA_5043	---NA---	246	0	-	-		-	-	IPR006616 (SMART); IPR024518 (PFAM); PTHR31649:SF1 (PANTHER); PTHR31649 (PANTHER)
BPA_5055	bicd_drome ame: full=protein bicaudal d	248	1	1.3e-48	0.98	17	C:Golgi apparatus; C:cytosol; C:clathrin-coated endocytic vesicle membrane; F:mRNA binding; F:Rab GTPase binding; F:clathrin heavy chain binding; F:dynein binding; P:germarium-derived oocyte fate determination; P:oocyte nucleus migration involved in oocyte dorsal/ventral axis specification; P:oocyte anterior/posterior axis specification; P:oocyte microtubule cytoskeleton polarization; P:intracell…	-	IPR018477 (PFAM); IPR018477 (PANTHER); PTHR31233:SF6 (PANTHER)
BPA_5062	---NA---	228	0	-	-		-	-	no IPS match
BPA_5117	---NA---	215	0	-	-		-	-	no IPS match
BPA_5168	pum_drome ame: full=maternal protein pumilio	251	1	8.6e-38	0.92	26	C:nuclear envelope; C:cytoplasm; C:neuromuscular junction; C:type Ib terminal bouton; C:type Is terminal bouton; C:muscle cell postsynaptic density; F:translation repressor activity, nucleic acid binding; F:mRNA 3'-UTR binding; P:cell fate determination; P:mitotic nuclear division; P:pole cell migration; P:long-term memory; P:head involution; P:regulation of synaptic growth at neuromuscular junct…	-	no IPS match
BPA_5178	atna_drome ame: full=sodium potassium-transporting atpase subunit alpha short=na(+) k(+) atpase alpha subunit ame: full=sodium pump subunit alpha	318	20	1.2e-55	0.9615	82	C:nucleus; C:endosome; C:endoplasmic reticulum; C:Golgi apparatus; C:cytosol; C:sodium:potassium-exchanging ATPase complex; C:caveola; C:septate junction; C:intercalated disc; C:basolateral plasma membrane; C:apical plasma membrane; C:T-tubule; C:axon; C:melanosome; C:myelin sheath; C:dendritic spine neck; C:dendritic spine head; C:extracellular exosome; C:neuronal postsynaptic density; F:ATP bin…	EC:3.1.3.41	IPR023298 (G3DSA:1.20.1110.GENE3D); IPR001757 (TIGRFAM); IPR008250 (PFAM); PTHR24093:SF259 (PANTHER); PTHR24093 (PANTHER); IPR018303 (PROSITE_PATTERNS); CYTOPLASMIC_DOMAIN (PHOBIUS); NON_CYTOPLASMIC_DOMAIN (PHOBIUS); TRANSMEMBRANE (PHOBIUS); SSF81665 (SUPERFAMILY); IPR023214 (SUPERFAMILY); TMhelix (TMHMM)	Aminobenzoate degradation
BPA_5179	---NA---	239	0	-	-		-	-	no IPS match
BPA_5180	exoc6_drome ame: full=exocyst complex component 6 ame: full=exocyst complex component sec15	211	1	1.4e-23	0.83	14	C:exocyst; C:cytoplasmic vesicle; C:axon terminus; C:recycling endosome; F:Rab GTPase binding; P:border follicle cell migration; P:axon guidance; P:synaptic vesicle targeting; P:synaptic vesicle docking; P:chaeta development; P:endocytic recycling; P:phototaxis; P:protein localization to plasma membrane; P:vesicle tethering involved in exocytosis	-	IPR007225 (PANTHER)
BPA_5181	ub2v2_chick ame: full=ubiquitin-conjugating enzyme e2 variant 2	242	17	1.1e-27	0.7447	42	C:ubiquitin ligase complex; C:nucleus; C:cytosol; C:UBC13-MMS2 complex; C:UBC13-UEV1A complex; C:extracellular exosome; F:ligase activity; F:ubiquitin conjugating enzyme binding; F:ubiquitin protein ligase binding; F:ubiquitin protein ligase activity; F:ubiquitin conjugating enzyme activity; P:mitotic cell cycle; P:DNA double-strand break processing; P:stimulatory C-type lectin receptor signaling…	-	IPR000608 (PFAM); IPR016135 (G3DSA:3.10.110.GENE3D); PTHR24067 (PANTHER); PTHR24067:SF69 (PANTHER); IPR000608 (PROSITE_PROFILES); IPR016135 (SUPERFAMILY)
BPA_5191	---NA---	230	0	-	-		-	-	SIGNAL_PEPTIDE (PHOBIUS); SIGNAL_PEPTIDE_H_REGION (PHOBIUS); NON_CYTOPLASMIC_DOMAIN (PHOBIUS); SIGNAL_PEPTIDE_C_REGION (PHOBIUS); SIGNAL_PEPTIDE_N_REGION (PHOBIUS); SignalP-noTM (SIGNALP_GRAM_NEGATIVE); SignalP-noTM (SIGNALP_EUK)
BPA_5199	---NA---	218	0	-	-	1	F:metal ion binding	-	IPR011237 (G3DSA:3.30.830.GENE3D)
BPA_5200	---NA---	223	0	-	-		-	-	no IPS match
BPA_5201	---NA---	202	0	-	-		-	-	no IPS match
BPA_5254	chmp3_xentr ame: full=charged multivesicular body protein 3 ame: full=chromatin-modifying protein 3 ame: full=vacuolar protein-sorting-associated protein 24	339	9	7.6e-26	0.8556	28	C:ESCRT III complex; C:early endosome; C:cytosol; C:plasma membrane; C:cytoplasmic membrane-bounded vesicle; C:midbody; C:late endosome membrane; C:extracellular exosome; F:phosphatidylinositol-4,5-bisphosphate binding; F:phosphatidylcholine binding; F:protein homodimerization activity; F:ubiquitin-specific protease binding; P:cell separation after cytokinesis; P:apoptotic process; P:nucleus orga…	-	Coil (COILS); IPR005024 (PFAM); PTHR10476:SF1 (PANTHER); PTHR10476 (PANTHER)
BPA_5262	---NA---	262	0	-	-		-	-	no IPS match
BPA_5291	---NA---	287	0	-	-		-	-	TRANSMEMBRANE (PHOBIUS); NON_CYTOPLASMIC_DOMAIN (PHOBIUS); NON_CYTOPLASMIC_DOMAIN (PHOBIUS); TRANSMEMBRANE (PHOBIUS); CYTOPLASMIC_DOMAIN (PHOBIUS); TMhelix (TMHMM)
BPA_5295	dyhc_drome ame: full=dynein heavy cytoplasmic ame: full=dynein heavy cytosolic short=dyhc	225	6	1.4e-43	0.75	57	C:kinetochore; C:spindle pole; C:nuclear envelope; C:mitochondrion; C:Golgi apparatus; C:centrosome; C:cytosol; C:cytoplasmic dynein complex; C:microtubule; C:cell cortex; C:membrane; C:filopodium; C:ribonucleoprotein complex; C:fusome; C:germline ring canal; C:extracellular exosome; F:microtubule motor activity; F:ATP binding; F:ATPase activity, coupled; F:poly(A) RNA binding; F:dynein light int…	-	IPR004273 (PFAM); IPR026983 (PANTHER); PTHR10676:SF28 (PANTHER)
BPA_5308	---NA---	211	0	-	-		-	-	no IPS match
BPA_5310	---NA---	212	0	-	-		-	-	no IPS match
BPA_5315	---NA---	227	0	-	-		-	-	no IPS match
BPA_5359	pde11_drome ame: full=dual 3 -cyclic-amp and -gmp phosphodiesterase 11 ame: full=camp and cgmp phosphodiesterase 11	231	20	2.2e-43	0.8075	32	C:cytosol; C:apical plasma membrane; C:photoreceptor disc membrane; F:3',5'-cyclic-AMP phosphodiesterase activity; F:cGMP binding; F:metal ion binding; F:3',5'-cyclic-GMP phosphodiesterase activity; P:response to hypoxia; P:regulation of the force of heart contraction; P:positive regulation of chronic inflammatory response; P:nervous system development; P:blood coagulation; P:short-term memory; P…	EC:3.1.4; EC:3.1.4.35	IPR002073 (G3DSA:1.10.1300.GENE3D); IPR002073 (PFAM); PTHR11347:SF20 (PANTHER); PTHR11347 (PANTHER); SSF109604 (SUPERFAMILY)	Purine metabolism
BPA_5361	med25_drome ame: full=mediator of rna polymerase ii transcription subunit 25 ame: full=mediator complex subunit 25 ame: full=dmptov2	358	1	7.5e-11	0.81	6	C:mediator complex; F:RNA polymerase II transcription cofactor activity; P:regulation of antimicrobial peptide biosynthetic process; P:regulation of transcription from RNA polymerase II promoter; P:transcription initiation from RNA polymerase II promoter; P:nervous system development	-	Coil (COILS); IPR021394 (PFAM)
BPA_5369	zfh1_drome ame: full=zinc finger protein 1 ame: full=zinc finger homeodomain protein 1	209	20	2.4e-34	0.7935	118	C:kinetochore; C:interstitial matrix; C:nucleoplasm; C:transcription factor complex; C:mitochondrion; C:aster; C:kinetochore microtubule; C:cytosol; C:dynactin complex; C:smooth septate junction; C:synaptic vesicle; C:basolateral plasma membrane; C:apicolateral plasma membrane; C:midbody; C:cortical cytoskeleton; C:spindle pole centrosome; C:microtubule plus-end; F:SNARE binding; F:RNA polymerase…	-	IPR015880 (SMART); IPR013087 (G3DSA:3.30.160.GENE3D); PF13465 (PFAM); IPR013087 (G3DSA:3.30.160.GENE3D); PTHR24391 (PANTHER); PTHR24391:SF9 (PANTHER); IPR007087 (PROSITE_PATTERNS); IPR007087 (PROSITE_PROFILES); IPR007087 (PROSITE_PROFILES); SSF57667 (SUPERFAMILY)
BPA_5391	---NA---	263	0	-	-		-	-	no IPS match
BPA_5412	csw_drome ame: full=tyrosine-protein phosphatase corkscrew	227	9	4e-42	0.7444	82	C:stress fiber; C:nucleolus; C:mitochondrion; C:cytosol; C:cell-cell junction; C:alpha-beta T cell receptor complex; C:extracellular exosome; F:phosphotyrosine binding; F:non-membrane spanning protein tyrosine phosphatase activity; F:transmembrane receptor protein tyrosine phosphatase activity; F:SH3/SH2 adaptor activity; F:insulin receptor binding; F:SH3 domain binding; F:receptor tyrosine kinas…	-	IPR000980 (G3DSA:3.30.505.GENE3D); PTHR19134 (PANTHER); PTHR19134:SF274 (PANTHER); IPR000980 (SUPERFAMILY)
BPA_5428	---NA---	241	0	-	-		-	-	no IPS match
BPA_5436	mysp1_drome ame: full= long form	241	1	4.7e-26	0.95	5	C:striated muscle myosin thick filament; F:motor activity; F:structural constituent of muscle; P:mesoderm development; P:myofibril assembly	-	Coil (COILS); IPR002928 (PFAM); SSF90257 (SUPERFAMILY)
BPA_5453	prdx1_drome ame: full=peroxiredoxin 1 ame: full=cytosolic thioredoxin peroxidase short=dpx-4783 short= x-1 ame: full=thioredoxin peroxidase	418	20	1.7e-70	0.846	62	C:extracellular space; C:nucleus; C:mitochondrial matrix; C:early endosome; C:smooth endoplasmic reticulum; C:microtubule associated complex; C:IkappaB kinase complex; C:melanosome; C:myelin sheath; C:extracellular exosome; F:glutathione peroxidase activity; F:protein C-terminus binding; F:thioredoxin peroxidase activity; F:selenium binding; F:alkyl hydroperoxide reductase activity; F:protein kin…	EC:1.8.1; EC:1.11.1; EC:1.11.1.9	IPR012336 (G3DSA:3.40.30.GENE3D); IPR000866 (PFAM); PTHR10681 (PANTHER); PTHR10681:SF101 (PANTHER); IPR012336 (PROSITE_PROFILES); IPR012336 (SUPERFAMILY)	Arachidonic acid metabolism; Glutathione metabolism
BPA_5455	zchc8_drome ame: full=zinc finger cchc domain-containing protein 8 homolog	233	1	2.2e-19	0.72	1	F:binding	-	PTHR13316 (PANTHER); PTHR13316:SF0 (PANTHER)
BPA_5469	---NA---	234	0	-	-		-	-	no IPS match
BPA_5488	---NA---	200	0	-	-		-	-	no IPS match
BPA_5494	vata2_drome ame: full=v-type proton atpase catalytic subunit a isoform 2 short=v-atpase subunit a 2 ame: full=v-atpase 69 kda subunit 2 ame: full=vacuolar proton pump subunit alpha 2	209	20	3.5e-37	0.936	61	C:vacuolar proton-transporting V-type ATPase, V1 domain; C:plant-type vacuole; C:fungal-type vacuole membrane; C:cell wall; C:mitochondrion; C:lysosomal membrane; C:Golgi apparatus; C:cytosol; C:integral component of plasma membrane; C:microvillus; C:plasmodesma; C:chloroplast envelope; C:apical plasma membrane; C:plasma membrane proton-transporting V-type ATPase complex; C:myelin sheath; C:apopl…	-	IPR004100 (PFAM); PTHR15184:SF7 (PANTHER); PTHR15184 (PANTHER); IPR004100 (SUPERFAMILY)
BPA_5510	---NA---	229	0	-	-		-	-	no IPS match
BPA_5511	---NA---	241	0	-	-		-	-	TRANSMEMBRANE (PHOBIUS); NON_CYTOPLASMIC_DOMAIN (PHOBIUS); CYTOPLASMIC_DOMAIN (PHOBIUS); TMhelix (TMHMM)
BPA_5517	polx_tobac ame: full=retrovirus-related pol polyprotein from transposon tnt 1-94 includes: ame: full=protease includes: ame: full=reverse transcriptase includes: ame: full=endonuclease	207	1	1.5e-12	0.66	4	F:binding; F:transferase activity; F:hydrolase activity; P:nucleic acid metabolic process	-	no IPS match
BPA_5531	---NA---	207	0	-	-		-	-	no IPS match
BPA_5533	---NA---	201	0	-	-		-	-	no IPS match
BPA_5542	---NA---	217	0	-	-		-	-	no IPS match
BPA_5562	---NA---	297	0	-	-		-	-	no IPS match
BPA_5568	hexc_bommo ame: full=chitooligosaccharidolytic beta-n-acetylglucosaminidase ame: full=beta- case ame: full=beta-n-acetylhexosaminidase ame: full=beta-hexosaminidase flags: precursor	285	20	1.7e-36	0.6405	46	C:acrosomal vesicle; C:lysosome; C:late endosome; C:endoplasmic reticulum; C:Golgi apparatus; C:cytosol; C:plasma membrane; C:plant-type cell wall; C:extracellular exosome; F:beta-N-acetylglucosaminidase activity; F:carbohydrate binding; F:beta-N-acetylgalactosaminidase activity; F:UDP-glucosyltransferase activity; F:protein homodimerization activity; F:protein heterodimerization activity; P:skel…	EC:3.2.1.53	IPR025705 (PRINTS); IPR013781 (G3DSA:3.20.20.GENE3D); IPR015883 (PFAM); PTHR22600:SF4 (PANTHER); PTHR22600 (PANTHER); IPR017853 (SUPERFAMILY)
BPA_5581	---NA---	285	0	-	-		-	-	no IPS match
BPA_5589	---NA---	200	0	-	-		-	-	no IPS match
BPA_5598	epg5_drome ame: full=ectopic p granules protein 5 homolog	246	2	3e-37	0.775	2	P:autophagy; P:lateral inhibition	-	no IPS match
BPA_5618	---NA---	206	0	-	-	1	F:chromatin binding	-	PTHR16062 (PANTHER); PTHR16062:SF10 (PANTHER); IPR001025 (PROSITE_PROFILES)
BPA_5628	dyh7_rat ame: full=dynein heavy chain axonemal ame: full=axonemal beta dynein heavy chain 7 ame: full=axonemal dynein heavy chain b ame: full=ciliary dynein heavy chain 7 ame: full=dynein-like protein 7	255	13	9.8e-29	0.6977	13	C:motile primary cilium; C:sperm flagellum; C:inner dynein arm; F:nucleotide binding; F:microtubule motor activity; F:ATPase activity; F:ion binding; P:epithelial cilium movement; P:metabolic process; P:response to mechanical stimulus; P:sperm motility; P:inner dynein arm assembly; P:cilium movement involved in cell motility	-	IPR027417 (G3DSA:3.40.50.GENE3D); IPR026979 (PTHR10676:PANTHER); IPR026983 (PANTHER); IPR027417 (SUPERFAMILY)
BPA_5643	---NA---	235	0	-	-	2	C:viral capsid; F:structural molecule activity	-	IPR001337 (SUPERFAMILY)
BPA_5656	---NA---	223	0	-	-		-	-	PTHR11915:SF50 (PANTHER); PTHR11915 (PANTHER)
BPA_5658	tgfr1_bovin ame: full=tgf-beta receptor type-1 short=tgfr-1 ame: full=tgf-beta type i receptor ame: full=transforming growth factor-beta receptor type i short=tgf-beta receptor type i short= -i flags: precursor	212	20	3.1e-36	0.858	148	C:endosome; C:caveola; C:bicellular tight junction; C:external side of plasma membrane; C:basolateral plasma membrane; C:apical plasma membrane; C:dendrite; C:neuronal cell body; C:spanning component of plasma membrane; C:activin receptor complex; C:transforming growth factor beta receptor homodimeric complex; C:extracellular exosome; C:HFE-transferrin receptor complex; F:RNA polymerase II transc…	EC:2.7.11	IPR000719 (PFAM); G3DSA:3.30.200.20 (GENE3D); IPR000333 (PANTHER); PTHR23255:SF54 (PANTHER); IPR000719 (PROSITE_PROFILES); IPR011009 (SUPERFAMILY)
BPA_5667	---NA---	241	0	-	-		-	-	IPR000073 (PFAM); IPR029058 (G3DSA:3.40.50.GENE3D); PTHR10992 (PANTHER); PTHR10992:SF768 (PANTHER); IPR029058 (SUPERFAMILY)
BPA_5673	nedd4_drome ame: full=e3 ubiquitin-protein ligase nedd-4 short=dnedd4	274	20	1.4e-48	0.738	116	C:ubiquitin ligase complex; C:chromatin; C:nucleoplasm; C:mitochondrion; C:Golgi apparatus; C:cytosol; C:microvillus; C:cell cortex; C:apicolateral plasma membrane; C:cytoplasmic vesicle; C:membrane raft; C:perinuclear region of cytoplasm; C:extracellular exosome; F:RNA polymerase II transcription factor binding; F:transcriptional activator activity, RNA polymerase II transcription factor binding…	EC:6.3.2	IPR000569 (PFAM); G3DSA:3.30.2160.10 (GENE3D); PTHR11254 (PANTHER); PTHR11254:SF312 (PANTHER); IPR000569 (PROSITE_PROFILES); IPR000569 (SUPERFAMILY)
BPA_5710	pxdc2_mouse ame: full=plexin domain-containing protein 2 ame: full=tumor endothelial marker 7-related protein flags: precursor	249	5	7.2e-19	0.624	7	C:cytoplasm; C:plasma membrane; C:somatodendritic compartment; C:receptor complex; C:extracellular exosome; F:protein binding; P:system development	-	IPR016201 (SMART); IPR002165 (PFAM); G3DSA:3.30.1680.10 (GENE3D); PTHR13055:SF12 (PANTHER); PTHR13055 (PANTHER); IPR016201 (SUPERFAMILY)
BPA_5729	rl32_drome ame: full=60s ribosomal protein l32 ame: full=ribosomal protein 49	228	20	2.5e-46	0.8425	19	C:nuclear chromosome; C:nucleolus; C:mitochondrial large ribosomal subunit; C:Golgi apparatus; C:centrosome; C:membrane; C:cytosolic large ribosomal subunit; F:structural constituent of ribosome; F:calcium ion binding; F:poly(A) RNA binding; P:mitotic spindle elongation; P:nuclear-transcribed mRNA catabolic process, nonsense-mediated decay; P:cytoplasmic translation; P:translational initiation; P…	-	IPR001515 (PFAM); PTHR23413 (PANTHER); IPR001515 (SUPERFAMILY)
BPA_5773	lap1_drome ame: full=protein lap1	226	10	3.3e-22	0.666	63	C:basement membrane; C:nucleoplasm; C:cell-cell adherens junction; C:septate junction; C:postsynaptic density; C:actin cytoskeleton; C:basolateral plasma membrane; C:apicolateral plasma membrane; C:lateral plasma membrane; C:hemidesmosome; C:filopodium; C:cell leading edge; C:neuromuscular junction; C:Scrib-APC-beta-catenin complex; C:presynaptic membrane; C:axon initial segment; C:dendritic spin…	-	G3DSA:3.80.10.10 (GENE3D); IPR025875 (PFAM); PTHR23155 (PANTHER); PTHR23155:SF479 (PANTHER); IPR001611 (PROSITE_PROFILES); IPR001611 (PROSITE_PROFILES); SSF52075 (SUPERFAMILY)
BPA_5776	lam0_drome ame: full=lamin dm0 flags: precursor	238	3	4.9e-31	0.7967	51	C:basal lamina; C:nuclear inner membrane; C:lamin filament; C:lipid particle; C:centrosome; C:microtubule associated complex; C:presynaptic periactive zone; C:spindle envelope; C:mitotic spindle; F:receptor binding; F:structural molecule activity; P:compound eye morphogenesis; P:startle response; P:inter-male aggressive behavior; P:mitotic nuclear envelope reassembly; P:nuclear migration; P:sperm…	-	Coil (COILS); IPR001664 (PANTHER); IPR027696 (PTHR23239:PANTHER)
BPA_5787	tbb3_drome ame: full=tubulin beta-3 chain ame: full=beta-3-tubulin	238	20	2.6e-45	0.9795	27	C:nucleus; C:cytoplasm; C:microtubule; C:integral component of membrane; C:axon; C:dendrite; C:neuronal cell body; C:tubulin complex; C:extracellular exosome; C:cell periphery; F:GTPase activity; F:G-protein coupled receptor activity; F:structural constituent of cytoskeleton; F:protein binding; F:GTP binding; F:peptide binding; P:neuron migration; P:mitotic nuclear division; P:G-protein coupled r…	-	no IPS match
BPA_5801	---NA---	208	0	-	-		-	-	NON_CYTOPLASMIC_DOMAIN (PHOBIUS); TRANSMEMBRANE (PHOBIUS); CYTOPLASMIC_DOMAIN (PHOBIUS); TMhelix (TMHMM)
BPA_5812	odpb_bovin ame: full=pyruvate dehydrogenase e1 component subunit mitochondrial short=pdhe1-b flags: precursor	215	20	4.6e-27	0.7645	20	C:nucleoplasm; C:nucleolus; C:vacuolar membrane; C:Golgi apparatus; C:cytosol; C:mitochondrial pyruvate dehydrogenase complex; C:mitochondrial nucleoid; C:apoplast; C:extracellular exosome; F:pyruvate dehydrogenase (acetyl-transferring) activity; F:protein binding; P:glycolytic process; P:tricarboxylic acid cycle; P:response to sucrose; P:response to glucose; P:response to fructose; P:regulation …	EC:1.2.4.1	IPR005476 (PFAM); IPR009014 (G3DSA:3.40.50.GENE3D); PTHR11624 (PANTHER); IPR027110 (PTHR11624:PANTHER); IPR009014 (SUPERFAMILY)	Pyruvate metabolism; Biosynthesis of antibiotics; Citrate cycle (TCA cycle); Glycolysis / Gluconeogenesis
BPA_5823	uggg_drome ame: full=udp-glucose:glycoprotein glucosyltransferase short=ugt short=dugt ame: full=udp--glc:glycoprotein glucosyltransferase flags: precursor	226	1	2.2e-18	0.72	15	C:nuclear envelope; C:rough endoplasmic reticulum; C:Golgi medial cisterna; C:membrane; F:UDP-glucose:glycoprotein glucosyltransferase activity; F:CMP-N-acetylneuraminate transmembrane transporter activity; F:UDP-galactose transmembrane transporter activity; F:UDP-glucuronic acid transmembrane transporter activity; F:UDP-N-acetylgalactosamine transmembrane transporter activity; F:UDP-xylose trans…	EC:2.4.1	no IPS match
BPA_5851	nf1_rat ame: full=neurofibromin ame: full=neurofibromatosis-related protein nf-1	203	3	9.5e-17	0.7	60	C:nucleus; C:cytoplasm; C:postsynaptic density; C:axon; C:dendrite; C:intrinsic component of the cytoplasmic side of the plasma membrane; C:protein complex; F:GTPase activator activity; F:microtubule binding; F:phosphatidylethanolamine binding; F:phosphatidylcholine binding; F:syndecan binding; P:osteoblast differentiation; P:metanephros development; P:response to hypoxia; P:liver development; P:…	-	IPR028553 (PTHR10194:PANTHER); PTHR10194 (PANTHER)
BPA_5884	cdgap_drome ame: full=gtpase-activating protein r ame: full=d- r	241	1	7.4e-12	0.86	3	F:GTPase activator activity; P:Rho protein signal transduction; P:retinal ganglion cell axon guidance	-	no IPS match
BPA_5891	---NA---	703	0	-	-	1	F:protein binding	-	Coil (COILS); IPR002172 (SMART); IPR002172 (G3DSA:4.10.400.GENE3D); IPR002172 (PROSITE_PROFILES); IPR002172 (SUPERFAMILY)
BPA_5892	etfa_macfa ame: full=electron transfer flavoprotein subunit mitochondrial short=alpha-etf flags: precursor	577	20	2.1e-61	0.722	13	C:cell wall; C:cytosol; C:plasma membrane; C:mitochondrial electron transfer flavoprotein complex; C:extracellular exosome; F:copper ion binding; F:protein binding; F:electron carrier activity; F:oxidoreductase activity; F:flavin adenine dinucleotide binding; P:transport; P:respiratory electron transport chain; P:small molecule metabolic process	-	IPR014729 (G3DSA:3.40.50.GENE3D); IPR029035 (G3DSA:3.40.50.GENE3D); IPR014731 (PFAM); PTHR10909 (PANTHER); PTHR10909:SF224 (PANTHER); SSF52402 (SUPERFAMILY); IPR029035 (SUPERFAMILY)
BPA_5895	if4g1_mouse ame: full=eukaryotic translation initiation factor 4 gamma 1 short=eif-4-gamma 1 short=eif-4g 1 short=eif-4g1	473	2	3e-12	0.5	9	C:cytoplasm; F:RNA binding; F:protein binding; P:primary metabolic process; P:cellular macromolecule metabolic process; P:single-multicellular organism process; P:single-organism cellular process; P:regulation of cellular process; P:response to stimulus	-	Coil (COILS); IPR016021 (G3DSA:1.25.40.GENE3D); PTHR23253 (PANTHER); PTHR23253:SF9 (PANTHER); IPR003307 (PROSITE_PROFILES); IPR016024 (SUPERFAMILY)
BPA_5910	---NA---	559	0	-	-		-	-	no IPS match
BPA_5916	---NA---	1328	0	-	-		-	-	Coil (COILS); Coil (COILS); Coil (COILS); SSF46966 (SUPERFAMILY); SSF46966 (SUPERFAMILY)
BPA_5917	vip1_drome ame: full=inositol hexakisphosphate and diphosphoinositol-pentakisphosphate kinase ame: full= 6 and pp-ip5 kinase	826	11	1.5e-156	0.8045	14	C:nucleoplasm; C:cytosol; C:plasma membrane; F:inositol-1,3,4,5,6-pentakisphosphate kinase activity; F:inositol hexakisphosphate 5-kinase activity; F:acid phosphatase activity; F:ATP binding; F:diphosphoinositol-pentakisphosphate kinase activity; F:inositol hexakisphosphate 1-kinase activity; F:inositol hexakisphosphate 3-kinase activity; P:inositol metabolic process; P:phosphorylation; P:dephosp…	EC:2.7.4.24; EC:2.7.4.21; EC:3.1.3.2	IPR000560 (PFAM); IPR029033 (G3DSA:3.40.50.GENE3D); PTHR12750:SF9 (PANTHER); PTHR12750 (PANTHER); IPR000560 (PROSITE_PATTERNS); IPR029033 (SUPERFAMILY)	Aminobenzoate degradation; Phosphatidylinositol signaling system
BPA_5921	---NA---	1683	0	-	-		-	-	SignalP-TM (SIGNALP_GRAM_POSITIVE)
BPA_5924	atpb2_drome ame: full=sodium potassium-transporting atpase subunit beta-2 ame: full=protein nervana 2 ame: full=sodium potassium-dependent atpase subunit beta-2	1213	20	1.7e-111	0.4965	21	C:sodium:potassium-exchanging ATPase complex; C:septate junction; C:axon; C:vesicle; C:plasma membrane region; F:sodium:potassium-exchanging ATPase activity; F:protein binding; P:potassium ion transport; P:sodium ion transport; P:cellular metal ion homeostasis; P:response to stress; P:sensory perception of sound; P:regulation of metal ion transport; P:regulation of metabolic process; P:septate ju…	EC:3.6.3.9	G3DSA:1.20.5.170 (GENE3D); IPR000402 (PFAM); G3DSA:2.60.40.1660 (GENE3D); IPR000402 (PANTHER); PTHR11523:SF22 (PANTHER); IPR000402 (PROSITE_PATTERNS); TRANSMEMBRANE (PHOBIUS); NON_CYTOPLASMIC_DOMAIN (PHOBIUS); CYTOPLASMIC_DOMAIN (PHOBIUS); TMhelix (TMHMM)
BPA_5928	y6693_drome ame: full=j domain-containing protein cg6693	642	3	8.6e-68	0.6833	2	C:nucleus; P:social behavior	-	Coil (COILS)
BPA_5931	birc6_human ame: full=baculoviral iap repeat-containing protein 6 ame: full=bir repeat-containing ubiquitin-conjugating enzyme short=bruce ame: full=ubiquitin-conjugating bir domain enzyme apollon short=apollon	716	2	9.2e-13	0.39	4	C:intracellular organelle; F:acid-amino acid ligase activity; P:single-organism process; P:regulation of cellular process	-	PTHR10044 (PANTHER); PTHR10044:SF93 (PANTHER)
BPA_5944	h2a_pladu ame: full=histone h2a	213	20	1.5e-42	0.9855	29	C:chromosome, telomeric region; C:nucleosome; C:nuclear chromatin; C:condensed nuclear chromosome; C:male germ cell nucleus; C:XY body; C:extracellular space; C:nucleoplasm; C:replication fork; C:lipid particle; C:site of double-strand break; C:extracellular exosome; F:damaged DNA binding; F:enzyme binding; F:histone binding; F:protein heterodimerization activity; P:DNA damage checkpoint; P:doubl…	-	IPR002119 (PRINTS); IPR002119 (SMART); IPR009072 (G3DSA:1.10.20.GENE3D); IPR007125 (PFAM); PTHR23430 (PANTHER); PTHR23430:SF45 (PANTHER); IPR009072 (SUPERFAMILY)
BPA_5947	tud_drome ame: full=maternal protein tudor	221	1	2.9e-21	0.78	7	C:nucleus; C:mitochondrion; C:P granule; P:pole cell fate determination; P:intracellular mRNA localization; P:mitochondrial rRNA export from mitochondrion; P:P granule organization	-	IPR002999 (PFAM); G3DSA:2.30.30.140 (GENE3D); PTHR22948:SF11 (PANTHER); PTHR22948 (PANTHER); IPR002999 (PROSITE_PROFILES); SSF63748 (SUPERFAMILY)
BPA_5958	---NA---	249	0	-	-		-	-	no IPS match
BPA_5993	---NA---	306	0	-	-		-	-	no IPS match
BPA_6015	nu301_drome ame: full=nucleosome-remodeling factor subunit nurf301 ame: full=enhancer of bithorax ame: full=nucleosome-remodeling factor 215 kda subunit short=nurf-215	200	1	5.7e-23	1	25	C:polytene chromosome interband; C:intercalary heterochromatin; C:NURF complex; C:PRC1 complex; F:zinc ion binding; F:ligand-dependent nuclear receptor binding; F:methylated histone binding; F:sequence-specific DNA binding; F:lysine-acetylated histone binding; P:nucleosome assembly; P:regulation of transcription from RNA polymerase II promoter; P:ommochrome biosynthetic process; P:mitotic G2 DNA …	-	PTHR22880 (PANTHER); PTHR22880:SF5 (PANTHER)
BPA_6040	---NA---	228	0	-	-		-	-	no IPS match
BPA_6050	ras3_drome ame: full=ras-like protein 3 ame: full=protein roughened flags: precursor	254	20	3.5e-54	0.915	3	C:membrane; F:GTP binding; P:small GTPase mediated signal transduction	-	IPR001806 (PRINTS); IPR020849 (SMART); IPR001806 (PFAM); IPR005225 (TIGRFAM); IPR027417 (G3DSA:3.40.50.GENE3D); PTHR24070:SF219 (PANTHER); IPR020849 (PANTHER); IPR020849 (PROSITE_PROFILES); IPR027417 (SUPERFAMILY)
BPA_6067	---NA---	355	0	-	-		-	-	Coil (COILS)
BPA_6082	bop1_droya ame: full=ribosome biogenesis protein bop1 homolog	200	14	1.3e-30	0.8686		-	-	no IPS match
BPA_6084	---NA---	443	0	-	-		-	-	SIGNAL_PEPTIDE_N_REGION (PHOBIUS); NON_CYTOPLASMIC_DOMAIN (PHOBIUS); SIGNAL_PEPTIDE_H_REGION (PHOBIUS); SIGNAL_PEPTIDE_C_REGION (PHOBIUS); SIGNAL_PEPTIDE (PHOBIUS); PS51257 (PROSITE_PROFILES); SignalP-noTM (SIGNALP_EUK)
BPA_6085	prs4_drome ame: full=26s protease regulatory subunit 4 short=p26s4	443	20	7.9e-100	0.8035		-	-	IPR027417 (G3DSA:3.40.50.GENE3D); PTHR23073 (PANTHER); PTHR23073:SF9 (PANTHER); IPR027417 (SUPERFAMILY)
BPA_6089	---NA---	232	0	-	-		-	-	no IPS match
BPA_6102	rssa_drowi ame: full=40s ribosomal protein sa ame: full=protein stubarista	647	20	5.9e-130	0.901	3	C:small ribosomal subunit; F:structural constituent of ribosome; P:translation	-	IPR001865 (PRINTS); G3DSA:3.40.50.10490 (GENE3D); IPR001865 (PFAM); IPR005707 (TIGRFAM); IPR005707 (PANTHER); IPR018130 (PROSITE_PATTERNS); IPR027498 (HAMAP); IPR023591 (SUPERFAMILY)
BPA_6110	---NA---	254	0	-	-		-	-	no IPS match
BPA_6119	---NA---	202	0	-	-		-	-	no IPS match
BPA_6122	hda10_human ame: full=histone deacetylase 10 short=hd10	217	20	2.4e-27	0.7595		-	-	no IPS match
BPA_6123	---NA---	228	0	-	-		-	-	no IPS match
BPA_6126	---NA---	212	0	-	-		-	-	no IPS match
BPA_6134	---NA---	223	0	-	-		-	-	no IPS match
BPA_6155	tena_drome ame: full=teneurin-a short=tena ame: full=tenascin-like protein	209	10	3.4e-41	0.661		-	-	no IPS match
BPA_6160	ogt1_pig ame: full=udp-n-acetylglucosamine--peptide n-acetylglucosaminyltransferase 110 kda subunit ame: full=o- c transferase subunit p110 ame: full=o-linked n-acetylglucosamine transferase 110 kda subunit short=ogt	225	7	1.1e-42	0.9243	1	F:protein binding	-	IPR019734 (SMART); IPR011990 (G3DSA:1.25.40.GENE3D); PF13414 (PFAM); PTHR23083 (PANTHER); PTHR23083:SF369 (PANTHER); IPR013026 (PROSITE_PROFILES); SSF48452 (SUPERFAMILY)
BPA_6172	---NA---	225	0	-	-		-	-	no IPS match
BPA_6185	---NA---	200	0	-	-	1	C:integral component of membrane	-	IPR008795 (PFAM); TRANSMEMBRANE (PHOBIUS); CYTOPLASMIC_DOMAIN (PHOBIUS); NON_CYTOPLASMIC_DOMAIN (PHOBIUS); TMhelix (TMHMM)
BPA_6238	---NA---	216	0	-	-		-	-	Coil (COILS); Coil (COILS)
BPA_6264	---NA---	236	0	-	-		-	-	no IPS match
BPA_6268	---NA---	235	0	-	-		-	-	no IPS match
BPA_6278	---NA---	255	0	-	-		-	-	SignalP-TM (SIGNALP_GRAM_POSITIVE)
BPA_6317	---NA---	274	0	-	-		-	-	no IPS match
BPA_6328	---NA---	204	0	-	-		-	-	Coil (COILS)
BPA_6345	chdm_drome ame: full=chromodomain-helicase-dna-binding protein mi-2 homolog ame: full=atp-dependent helicase mi-2 short=dmi-2	230	1	4e-22	0.72		-	-	no IPS match
BPA_6351	---NA---	307	0	-	-		-	-	SignalP-TM (SIGNALP_GRAM_POSITIVE)
BPA_6352	---NA---	201	0	-	-		-	-	no IPS match
BPA_6358	---NA---	206	0	-	-		-	-	no IPS match
BPA_6366	ubr3_mouse ame: full=e3 ubiquitin-protein ligase ubr3 ame: full=n-recognin-3 ame: full=ubiquitin-protein ligase e3-alpha-3 ame: full=ubiquitin-protein ligase e3-alpha-iii ame: full=zinc finger protein 650	240	2	1.9e-23	0.725	1	F:zinc ion binding	-	IPR003126 (PFAM); PTHR21497 (PANTHER); PTHR21497:SF25 (PANTHER)
BPA_6395	---NA---	232	0	-	-		-	-	no IPS match
BPA_6399	---NA---	218	0	-	-		-	-	no IPS match
BPA_6406	---NA---	219	0	-	-		-	-	no IPS match
BPA_6430	---NA---	219	0	-	-	4	C:nucleus; C:cytoplasm; F:RNA binding; P:mRNA processing	-	IPR002999 (SMART); IPR010304 (PFAM); G3DSA:2.30.30.140 (GENE3D); PTHR13681 (PANTHER); IPR002999 (PROSITE_PROFILES); SSF63748 (SUPERFAMILY)
BPA_6432	naa10_mouse ame: full=n-alpha-acetyltransferase 10 ame: full=n-terminal acetyltransferase complex ard1 subunit homolog a ame: full= catalytic subunit naa10	228	9	3.6e-33	0.7889	1	F:N-acetyltransferase activity	-	IPR000182 (PFAM); IPR016181 (G3DSA:3.40.630.GENE3D); PTHR23091:SF201 (PANTHER); PTHR23091 (PANTHER); IPR000182 (PROSITE_PROFILES); IPR016181 (SUPERFAMILY)
BPA_6435	---NA---	200	0	-	-		-	-	G3DSA:2.20.100.10 (GENE3D); IPR000884 (SUPERFAMILY)
BPA_6444	---NA---	392	0	-	-		-	-	TRANSMEMBRANE (PHOBIUS); NON_CYTOPLASMIC_DOMAIN (PHOBIUS); CYTOPLASMIC_DOMAIN (PHOBIUS); TRANSMEMBRANE (PHOBIUS); CYTOPLASMIC_DOMAIN (PHOBIUS); TMhelix (TMHMM); TMhelix (TMHMM); TMhelix (TMHMM)
BPA_6449	hem_drome ame: full=membrane-associated protein hem ame: full=dhem-2	229	8	2.6e-44	0.81		-	-	IPR019137 (PFAM); PTHR12093 (PANTHER)
BPA_6484	uchl_drome ame: full=ubiquitin carboxyl-terminal hydrolase ame: full=ubiquitin thioesterase	201	15	1.9e-26	0.6993		-	-	no IPS match
BPA_6488	---NA---	234	0	-	-		-	-	no IPS match
BPA_6493	---NA---	205	0	-	-		-	-	no IPS match
BPA_6511	titin_drome ame: full=titin ame: full=d-titin ame: full=kettin	205	1	6.9e-12	0.82		-	-	no IPS match
BPA_6536	---NA---	215	0	-	-		-	-	no IPS match
BPA_6538	abr_xenla ame: full=active breakpoint cluster region-related protein	244	7	2.8e-13	0.69	1	P:signal transduction	-	IPR000198 (G3DSA:1.10.555.GENE3D); PTHR23182:SF1 (PANTHER); PTHR23182 (PANTHER); IPR000198 (PROSITE_PROFILES); IPR008936 (SUPERFAMILY)
BPA_6557	ilk_cavpo ame: full=integrin-linked protein kinase ame: full=beta-integrin-linked kinase	214	5	2.9e-28	0.82	1	F:protein binding	-	IPR002110 (SMART); IPR020683 (PFAM); IPR020683 (G3DSA:1.25.40.GENE3D); PTHR23257 (PANTHER); PTHR23257:SF30 (PANTHER); IPR020683 (PROSITE_PROFILES); IPR002110 (PROSITE_PROFILES); IPR002110 (PROSITE_PROFILES); IPR020683 (SUPERFAMILY)
BPA_6559	---NA---	240	0	-	-		-	-	no IPS match
BPA_6574	---NA---	222	0	-	-		-	-	no IPS match
BPA_6583	abl_drome ame: full=tyrosine-protein kinase abl ame: full=d-ash ame: full=protein abelson	206	11	9.7e-37	0.8527		-	-	IPR000980 (PRINTS); IPR000980 (SMART); IPR000980 (G3DSA:3.30.505.GENE3D); IPR000980 (PFAM); PTHR24418:SF87 (PANTHER); PTHR24418 (PANTHER); IPR000980 (PROSITE_PROFILES); IPR000980 (SUPERFAMILY)
BPA_6592	snx6_ponab ame: full=sorting nexin-6 contains: ame: full=sorting nexin- n-terminally processed	217	9	2.8e-38	0.8533		-	-	PTHR10555:SF7 (PANTHER); PTHR10555 (PANTHER)
BPA_6623	---NA---	285	0	-	-		-	-	SignalP-TM (SIGNALP_GRAM_POSITIVE)
BPA_6625	rm02_human ame: full=39s ribosomal protein mitochondrial short=l2mt short=mrp-l2 flags: precursor	219	4	1.3e-12	0.635	3	C:ribosome; F:structural constituent of ribosome; P:translation	-	IPR022666 (PFAM); IPR012340 (G3DSA:2.40.50.GENE3D); PTHR13691:SF15 (PANTHER); IPR002171 (PANTHER); IPR012340 (SUPERFAMILY)
BPA_6663	pgp_mouse ame: full=phosphoglycolate phosphatase short=pgp short=pgpase ame: full=aspartate-based ubiquitous mg(2+)-dependent phosphatase short=aum	246	1	1.8e-11	0.69		-	-	IPR023215 (G3DSA:3.40.50.GENE3D); PTHR19288:SF6 (PANTHER); PTHR19288 (PANTHER); IPR023214 (SUPERFAMILY)
BPA_6678	gnpat_human ame: full=dihydroxyacetone phosphate acyltransferase short=dap-at short=dhap-at ame: full=acyl- :dihydroxyacetonephosphateacyltransferase ame: full=glycerone-phosphate o-acyltransferase	254	20	2.4e-25	0.6915	2	F:O-acyltransferase activity; P:cellular lipid metabolic process	-	IPR002123 (PFAM); IPR022284 (PANTHER); PTHR12563:SF10 (PANTHER)
BPA_6709	---NA---	221	0	-	-		-	-	no IPS match
BPA_6712	b4gt7_human ame: full=beta- -galactosyltransferase 7 short=beta- - ase 7 short=beta4gal-t7 short=b4gal-t7 ame: full=udp-gal:beta- c beta- -galactosyltransferase 7 ame: full=udp-galactose:beta-n-acetylglucosamine beta- -galactosyltransferase 7 includes: ame: full=xylosylprotein 4-beta-galactosyltransferase ame: full=proteoglycan udp-galactose:beta-xylose -galactosyltransferase i ame: full=udp-gala…	286	3	5.9e-30	0.7833	2	F:transferase activity, transferring glycosyl groups; P:carbohydrate metabolic process	-	IPR003859 (PRINTS); IPR027995 (PFAM); IPR029044 (G3DSA:3.90.550.GENE3D); IPR003859 (PANTHER); PTHR19300:SF1 (PANTHER); IPR029044 (SUPERFAMILY)
BPA_6724	rbm39_ponab ame: full=rna-binding protein 39 ame: full=rna-binding motif protein 39	283	5	1.7e-29	0.752	2	F:nucleotide binding; F:nucleic acid binding	-	IPR000504 (SMART); IPR012677 (G3DSA:3.30.70.GENE3D); PF14259 (PFAM); PTHR24012:SF256 (PANTHER); PTHR24012 (PANTHER); IPR000504 (PROSITE_PROFILES); SSF54928 (SUPERFAMILY)
BPA_6726	---NA---	231	0	-	-		-	-	no IPS match
BPA_6759	drc1_drome ame: full=dynein regulatory complex protein 1 homolog	337	1	5.4e-14	0.66		-	-	Coil (COILS); Coil (COILS); PF14772 (PFAM); PTHR21625:SF1 (PANTHER); PTHR21625 (PANTHER)
BPA_6770	---NA---	208	0	-	-		-	-	no IPS match
BPA_6787	rpom_human ame: full=dna-directed rna mitochondrial short= flags: precursor	224	16	1.8e-30	0.665	3	F:DNA binding; F:DNA-directed RNA polymerase activity; P:transcription, DNA-templated	-	IPR002092 (PFAM); G3DSA:1.10.150.20 (GENE3D); IPR002092 (PANTHER); PTHR10102:SF0 (PANTHER); SSF56672 (SUPERFAMILY)
BPA_6796	---NA---	202	0	-	-		-	-	no IPS match
BPA_6804	---NA---	284	0	-	-		-	-	no IPS match
BPA_6813	---NA---	312	0	-	-		-	-	no IPS match
BPA_6821	---NA---	229	0	-	-		-	-	no IPS match
BPA_6826	---NA---	202	0	-	-		-	-	no IPS match
BPA_6833	---NA---	228	0	-	-	1	P:signal transduction	-	IPR000198 (G3DSA:1.10.555.GENE3D); IPR000198 (PFAM); PTHR14963 (PANTHER); PTHR14963:SF1 (PANTHER); IPR000198 (PROSITE_PROFILES); IPR008936 (SUPERFAMILY)
BPA_6842	dyh3_human ame: full=dynein heavy chain axonemal ame: full=axonemal beta dynein heavy chain 3 short= 3 ame: full=ciliary dynein heavy chain 3 ame: full=dnahc3-b	286	1	3.8e-12	0.58	2	F:microtubule motor activity; P:microtubule-based movement	-	PTHR10676:SF242 (PANTHER); IPR026983 (PANTHER)
BPA_6861	---NA---	226	0	-	-		-	-	no IPS match
BPA_6862	---NA---	297	0	-	-		-	-	Coil (COILS); PTHR23182 (PANTHER); PTHR23182:SF1 (PANTHER)
BPA_6866	---NA---	248	0	-	-	2	F:microtubule motor activity; P:microtubule-based movement	-	PTHR10676:SF235 (PANTHER); IPR026983 (PANTHER)
BPA_6878	imp4_ponab ame: full=u3 small nucleolar ribonucleoprotein protein imp4 short=u3 snornp protein imp4	203	11	2.9e-28	0.7936		-	-	IPR007109 (PFAM); IPR007109 (G3DSA:3.40.50.GENE3D); PTHR22734:SF2 (PANTHER); PTHR22734 (PANTHER); IPR007109 (PROSITE_PROFILES); IPR004154 (SUPERFAMILY)
BPA_6885	---NA---	238	0	-	-		-	-	no IPS match
BPA_6899	pnut_drome ame: full=protein peanut	298	20	6.6e-28	0.936	1	F:GTP binding	-	Coil (COILS); IPR027417 (G3DSA:3.40.50.GENE3D); IPR030379 (PFAM); PTHR18884:SF30 (PANTHER); IPR016491 (PANTHER); IPR030379 (PROSITE_PROFILES); IPR027417 (SUPERFAMILY)
BPA_6903	---NA---	219	0	-	-		-	-	no IPS match
BPA_6917	arm_musdo ame: full=armadillo segment polarity protein	287	18	2.9e-48	0.8428	1	F:protein binding	-	IPR011989 (G3DSA:1.25.10.GENE3D); PTHR23315:SF50 (PANTHER); PTHR23315 (PANTHER); IPR000225 (PROSITE_PROFILES); IPR016024 (SUPERFAMILY)
BPA_6931	---NA---	217	0	-	-		-	-	Coil (COILS)
BPA_6938	kctd3_mouse ame: full=btb poz domain-containing protein kctd3	492	5	7.5e-24	0.632		-	-	PTHR15859:SF1 (PANTHER); PTHR15859 (PANTHER)
BPA_6966	---NA---	314	0	-	-		-	-	TMhelix (TMHMM)
BPA_6978	---NA---	251	0	-	-		-	-	no IPS match
BPA_6988	---NA---	284	0	-	-		-	-	no IPS match
BPA_7001	ipo7_mouse ame: full=importin-7 short=imp7 ame: full=ran-binding protein 7 short= 7	265	2	5e-18	0.74	1	F:binding	-	Coil (COILS); PTHR10997:SF27 (PANTHER); PTHR10997 (PANTHER); SIGNAL_PEPTIDE (PHOBIUS); SIGNAL_PEPTIDE_C_REGION (PHOBIUS); NON_CYTOPLASMIC_DOMAIN (PHOBIUS); SIGNAL_PEPTIDE_H_REGION (PHOBIUS); SIGNAL_PEPTIDE_N_REGION (PHOBIUS); SignalP-noTM (SIGNALP_EUK); IPR016024 (SUPERFAMILY)
BPA_7002	pi3r4_rat ame: full=phosphoinositide 3-kinase regulatory subunit 4 short=pi3-kinase regulatory subunit 4	265	8	9.8e-45	0.845	3	F:protein kinase activity; F:ATP binding; P:protein phosphorylation	-	G3DSA:1.10.510.10 (GENE3D); IPR000719 (PFAM); PTHR17583 (PANTHER); IPR008271 (PROSITE_PATTERNS); IPR000719 (PROSITE_PROFILES); IPR011009 (SUPERFAMILY)
BPA_7007	---NA---	230	0	-	-		-	-	no IPS match
BPA_7010	u520_drome ame: full= u5 small nuclear ribonucleoprotein 200 kda helicase ame: full=protein lethal 72ab	382	7	3.3e-75	0.7843		-	-	PTHR11752 (PANTHER); PTHR11752:SF55 (PANTHER)
BPA_7015	if4g3_human ame: full=eukaryotic translation initiation factor 4 gamma 3 short=eif-4-gamma 3 short=eif-4g 3 short=eif4g 3 ame: full=eif-4-gamma ii short=eif4gii	221	8	1.7e-17	0.7425	2	F:RNA binding; F:protein binding	-	IPR016021 (G3DSA:1.25.40.GENE3D); IPR003890 (PFAM); PTHR23253 (PANTHER); PTHR23253:SF9 (PANTHER); IPR016024 (SUPERFAMILY)
BPA_7025	---NA---	222	0	-	-		-	-	no IPS match
BPA_7027	---NA---	221	0	-	-		-	-	no IPS match
BPA_7051	tbrg1_rat ame: full=transforming growth factor beta regulator 1	235	4	1.9e-20	0.685	1	C:nucleus	-	IPR003888 (SMART); IPR003888 (PFAM); PTHR22715:SF0 (PANTHER); PTHR22715 (PANTHER); IPR003888 (PROSITE_PROFILES)
BPA_7068	---NA---	227	0	-	-		-	-	Coil (COILS)
BPA_7079	---NA---	431	0	-	-		-	-	no IPS match
BPA_7090	nipb_drome ame: full=nipped-b protein ame: full=scc2 homolog	261	1	4.6e-33	0.88		-	-	Coil (COILS); PTHR21704 (PANTHER); PTHR21704:SF18 (PANTHER)
BPA_7093	poe_drome ame: full=protein purity of essence ame: full=interaction calmodulin and colossal molecular mass protein ame: full=protein calossin ame: full=protein pushover	217	2	1.3e-15	0.685		-	-	no IPS match
BPA_7112	gsh1_drome ame: full=glutamate--cysteine ligase ame: full=gamma-ecs short=gcs ame: full=gamma-glutamylcysteine synthetase	285	9	2.2e-44	0.6989	2	F:glutamate-cysteine ligase activity; P:glutathione biosynthetic process	-	IPR004308 (PFAM); IPR004308 (PANTHER); PTHR11164:SF0 (PANTHER)
BPA_7129	---NA---	241	0	-	-		-	-	NON_CYTOPLASMIC_DOMAIN (PHOBIUS); CYTOPLASMIC_DOMAIN (PHOBIUS); TRANSMEMBRANE (PHOBIUS); TMhelix (TMHMM)
BPA_7130	---NA---	234	0	-	-		-	-	no IPS match
BPA_7143	---NA---	201	0	-	-		-	-	no IPS match
BPA_7155	---NA---	255	0	-	-		-	-	TRANSMEMBRANE (PHOBIUS); CYTOPLASMIC_DOMAIN (PHOBIUS); NON_CYTOPLASMIC_DOMAIN (PHOBIUS); TMhelix (TMHMM)
BPA_7158	act5_bacdo ame: full=actin- muscle-specific flags: precursor	238	20	1.8e-37	0.998		-	-	no IPS match
BPA_7173	---NA---	325	0	-	-		-	-	TRANSMEMBRANE (PHOBIUS); CYTOPLASMIC_DOMAIN (PHOBIUS); NON_CYTOPLASMIC_DOMAIN (PHOBIUS); TMhelix (TMHMM)
BPA_7174	titin_drome ame: full=titin ame: full=d-titin ame: full=kettin	257	4	2.1e-50	0.7025	1	F:protein binding	-	IPR003598 (SMART); IPR003599 (SMART); IPR013098 (PFAM); IPR013783 (G3DSA:2.60.40.GENE3D); PTHR19897:SF149 (PANTHER); PTHR19897 (PANTHER); IPR007110 (PROSITE_PROFILES); SSF48726 (SUPERFAMILY)
BPA_7186	exoc6_drome ame: full=exocyst complex component 6 ame: full=exocyst complex component sec15	200	1	1.4e-23	0.83	2	C:exocyst; P:vesicle docking involved in exocytosis	-	IPR007225 (PANTHER)
BPA_7193	npc1_pig ame: full=niemann-pick c1 protein flags: precursor	594	11	2.8e-68	0.7009	2	C:membrane; F:hedgehog receptor activity	-	IPR003392 (PFAM); G3DSA:1.20.1640.10 (GENE3D); PTHR10796:SF35 (PANTHER); PTHR10796 (PANTHER); NON_CYTOPLASMIC_DOMAIN (PHOBIUS); TRANSMEMBRANE (PHOBIUS); TRANSMEMBRANE (PHOBIUS); CYTOPLASMIC_DOMAIN (PHOBIUS); CYTOPLASMIC_DOMAIN (PHOBIUS); CYTOPLASMIC_DOMAIN (PHOBIUS); NON_CYTOPLASMIC_DOMAIN (PHOBIUS); TRANSMEMBRANE (PHOBIUS); NON_CYTOPLASMIC_DOMAIN (PHOBIUS); TRANSMEMBRANE (PHOBIUS); TRANSMEMBRANE…
BPA_7211	---NA---	219	0	-	-	1	F:protein binding	-	IPR013098 (PFAM); IPR013783 (G3DSA:2.60.40.GENE3D); PTHR19897 (PANTHER); PTHR19897:SF155 (PANTHER); IPR007110 (PROSITE_PROFILES); SSF48726 (SUPERFAMILY)
BPA_7220	---NA---	230	0	-	-		-	-	no IPS match
BPA_7222	tm131_drome ame: full=transmembrane protein 131 homolog flags: precursor	246	1	5.3e-20	0.67		-	-	no IPS match
BPA_7231	---NA---	270	0	-	-		-	-	no IPS match
BPA_7242	thoc4_taegu ame: full=tho complex subunit 4 short=tho4 ame: full=aly ref export factor	694	13	2.2e-42	0.7423	2	F:nucleotide binding; F:nucleic acid binding	-	IPR000504 (SMART); IPR000504 (PFAM); IPR012677 (G3DSA:3.30.70.GENE3D); PTHR19965 (PANTHER); IPR000504 (PROSITE_PROFILES); SSF54928 (SUPERFAMILY)
BPA_7246	---NA---	1772	0	-	-		-	-	no IPS match
BPA_7247	---NA---	609	0	-	-		-	-	no IPS match
BPA_7258	rint1_drome ame: full=rint1-like protein short= -1	493	3	1.5e-88	0.6433	2	C:endoplasmic reticulum; P:Golgi vesicle transport	-	IPR007528 (PFAM); PTHR13520:SF0 (PANTHER); PTHR13520 (PANTHER); IPR007528 (PROSITE_PROFILES)
BPA_7260	atp7a_human ame: full=copper-transporting atpase 1 ame: full=copper pump 1 ame: full=menkes disease-associated protein	507	20	2.2e-52	0.757	2	F:nucleotide binding; F:metal ion binding	-	IPR008250 (PFAM); IPR008250 (G3DSA:2.70.150.GENE3D); PTHR24093:SF239 (PANTHER); PTHR24093 (PANTHER); NON_CYTOPLASMIC_DOMAIN (PHOBIUS); CYTOPLASMIC_DOMAIN (PHOBIUS); TRANSMEMBRANE (PHOBIUS); SSF81653 (SUPERFAMILY); TMhelix (TMHMM)
BPA_7261	psb7_rat ame: full=proteasome subunit beta type-7 ame: full=macropain chain z ame: full=multicatalytic endopeptidase complex chain z ame: full=proteasome subunit z flags: precursor	698	20	2.7e-118	0.7125	3	C:proteasome core complex; F:threonine-type endopeptidase activity; P:proteolysis involved in cellular protein catabolic process	-	IPR000243 (PRINTS); IPR029055 (G3DSA:3.60.20.GENE3D); IPR001353 (PFAM); PTHR11599:SF44 (PANTHER); PTHR11599 (PANTHER); IPR016050 (PROSITE_PATTERNS); IPR023333 (PROSITE_PROFILES); IPR029055 (SUPERFAMILY)
BPA_7262	nck1_mouse ame: full=cytoplasmic protein nck1 ame: full=nck adaptor protein 1 short=nck-1	687	4	1.3e-37	0.555	1	F:protein binding	-	IPR001452 (PRINTS); PR00499 (PRINTS); IPR001452 (SMART); G3DSA:2.30.30.40 (GENE3D); G3DSA:2.30.30.40 (GENE3D); G3DSA:2.30.30.40 (GENE3D); IPR001452 (PFAM); PTHR22820 (PANTHER); PTHR22820:SF25 (PANTHER); IPR001452 (PROSITE_PROFILES); IPR001452 (PROSITE_PROFILES); IPR001452 (SUPERFAMILY); IPR001452 (SUPERFAMILY); IPR001452 (SUPERFAMILY)
BPA_7263	syb_drome ame: full=synaptobrevin	481	19	2.1e-38	0.8621	2	C:integral component of membrane; P:vesicle-mediated transport	-	Coil (COILS); IPR001388 (PRINTS); IPR001388 (G3DSA:1.10.3840.GENE3D); IPR001388 (PFAM); PTHR21136:SF74 (PANTHER); PTHR21136 (PANTHER); IPR001388 (PROSITE_PATTERNS); NON_CYTOPLASMIC_DOMAIN (PHOBIUS); TRANSMEMBRANE (PHOBIUS); CYTOPLASMIC_DOMAIN (PHOBIUS); IPR001388 (PROSITE_PROFILES); SSF58038 (SUPERFAMILY); TMhelix (TMHMM)
BPA_7264	ipyr_drome ame: full=inorganic pyrophosphatase ame: full=nucleosome-remodeling factor 38 kda subunit ame: full=pyrophosphate phospho-hydrolase short=ppase	555	20	3.6e-108	0.779	4	C:cytoplasm; F:magnesium ion binding; F:inorganic diphosphatase activity; P:phosphate-containing compound metabolic process	-	IPR008162 (G3DSA:3.90.80.GENE3D); IPR008162 (PFAM); PTHR10286:SF3 (PANTHER); IPR008162 (PANTHER); IPR008162 (PROSITE_PATTERNS); IPR008162 (SUPERFAMILY)
BPA_7266	iqca1_human ame: full=iq and aaa domain-containing protein 1	1441	5	7.5e-28	0.5	1	F:ATP binding	-	Coil (COILS); IPR003959 (PFAM); IPR027417 (G3DSA:3.40.50.GENE3D); PTHR14690:SF5 (PANTHER); PTHR14690 (PANTHER); IPR027417 (SUPERFAMILY)
BPA_7276	y2138_drome ame: full=formin-like protein cg32138	1210	20	9.7e-167	0.602		-	-	no IPS match
BPA_7277	rfa1_drome ame: full=replication protein a 70 kda dna-binding subunit short=rp-a p70 ame: full=replication factor a protein 1 short=rf-a protein 1 ame: full=single-stranded dna-binding protein short= 1	682	20	9.3e-116	0.567		-	-	IPR012340 (G3DSA:2.40.50.GENE3D); IPR012340 (G3DSA:2.40.50.GENE3D); IPR013955 (PFAM); PTHR23273 (PANTHER); PTHR23273:SF0 (PANTHER); IPR012340 (SUPERFAMILY); IPR012340 (SUPERFAMILY)
BPA_7288	---NA---	529	0	-	-		-	-	no IPS match
BPA_7293	cox5a_drome ame: full=cytochrome c oxidase subunit mitochondrial ame: full=cytochrome c oxidase polypeptide va flags: precursor	478	20	7.8e-63	0.702		-	-	no IPS match
BPA_7298	---NA---	705	0	-	-		-	-	no IPS match
BPA_7300	rwdd1_human ame: full=rwd domain-containing protein 1 ame: full=drg family-regulatory protein 2	443	3	2.1e-12	0.64		-	-	Coil (COILS); PTHR12292 (PANTHER)
BPA_7301	vate_drome ame: full=v-type proton atpase subunit e short=v-atpase subunit e ame: full=v-atpase 26 kda subunit ame: full=vacuolar proton pump subunit e	583	20	1.1e-77	0.7215	3	C:proton-transporting two-sector ATPase complex, catalytic domain; F:proton-transporting ATPase activity, rotational mechanism; P:ATP hydrolysis coupled proton transport	-	Coil (COILS); IPR002842 (PFAM); PTHR11583 (PANTHER); SSF160527 (SUPERFAMILY)
BPA_7302	eif3i_dromo ame: full=eukaryotic translation initiation factor 3 subunit i short=eif3i ame: full=eukaryotic translation initiation factor 3 subunit 2 ame: full=trip-1 homolog	890	20	0	0.8705	3	C:eukaryotic translation initiation factor 3 complex; F:translation initiation factor activity; F:protein binding	-	IPR001680 (SMART); IPR015943 (G3DSA:2.130.10.GENE3D); IPR001680 (PFAM); PTHR19877 (PANTHER); IPR019775 (PROSITE_PATTERNS); IPR019775 (PROSITE_PATTERNS); IPR001680 (PROSITE_PROFILES); IPR001680 (PROSITE_PROFILES); IPR001680 (PROSITE_PROFILES); IPR017986 (PROSITE_PROFILES); IPR001680 (PROSITE_PROFILES); IPR017986 (PROSITE_PROFILES); IPR027525 (HAMAP); IPR017986 (SUPERFAMILY)
BPA_7305	---NA---	603	0	-	-		-	-	NON_CYTOPLASMIC_DOMAIN (PHOBIUS); SIGNAL_PEPTIDE_H_REGION (PHOBIUS); SIGNAL_PEPTIDE (PHOBIUS); SIGNAL_PEPTIDE_N_REGION (PHOBIUS); SIGNAL_PEPTIDE_C_REGION (PHOBIUS); TMhelix (TMHMM); TMhelix (TMHMM)
BPA_7315	cacb1_rabit ame: full=voltage-dependent l-type calcium channel subunit beta-1 short=cab1 ame: full=calcium channel voltage-dependent subunit beta 1	224	17	9.5e-19	0.8524	3	C:voltage-gated calcium channel complex; F:voltage-gated calcium channel activity; P:calcium ion transmembrane transport	-	IPR008145 (PFAM); IPR027417 (G3DSA:3.40.50.GENE3D); IPR000584 (PANTHER)
BPA_7319	dab_drome ame: full=protein disabled	209	1	1.4e-12	0.77		-	-	SIGNAL_PEPTIDE_H_REGION (PHOBIUS); SIGNAL_PEPTIDE_N_REGION (PHOBIUS); SIGNAL_PEPTIDE_C_REGION (PHOBIUS); SIGNAL_PEPTIDE (PHOBIUS); NON_CYTOPLASMIC_DOMAIN (PHOBIUS); TMhelix (TMHMM)
BPA_7324	odbb_dicdi ame: full=2-oxoisovalerate dehydrogenase subunit mitochondrial ame: full=3-methyl-2-oxobutanoate dehydrogenase ame: full=branched-chain alpha-keto acid dehydrogenase e1 component beta chain short=bckde1b short=bckdh e1-beta flags: precursor	208	19	9.1e-36	0.7647		-	-	IPR029061 (G3DSA:3.40.50.GENE3D); IPR005475 (PFAM); PTHR11624 (PANTHER); PTHR11624:SF21 (PANTHER); IPR029061 (SUPERFAMILY)
BPA_7328	---NA---	389	0	-	-		-	-	CYTOPLASMIC_DOMAIN (PHOBIUS); NON_CYTOPLASMIC_DOMAIN (PHOBIUS); TRANSMEMBRANE (PHOBIUS); TMhelix (TMHMM)
BPA_7332	---NA---	204	0	-	-		-	-	NON_CYTOPLASMIC_DOMAIN (PHOBIUS); NON_CYTOPLASMIC_DOMAIN (PHOBIUS); TRANSMEMBRANE (PHOBIUS); CYTOPLASMIC_DOMAIN (PHOBIUS); TRANSMEMBRANE (PHOBIUS); TMhelix (TMHMM); TMhelix (TMHMM)
BPA_7333	armc4_human ame: full=armadillo repeat-containing protein 4	228	2	7.7e-17	0.78		-	-	no IPS match
BPA_7351	sarm1_drome ame: full=sterile alpha and tir motif-containing protein 1 ame: full=tir-1 homolog short=dsarm	295	5	1e-58	0.804	2	F:protein binding; P:signal transduction	-	IPR000157 (PFAM); PTHR22998 (PANTHER); PTHR22998:SF1 (PANTHER); IPR000157 (SUPERFAMILY)
BPA_7352	---NA---	263	0	-	-		-	-	no IPS match
BPA_7357	---NA---	256	0	-	-		-	-	no IPS match
BPA_7364	---NA---	220	0	-	-	4	C:membrane; F:transporter activity; P:sodium ion transport; P:transmembrane transport	-	IPR001898 (PFAM); PTHR10283:SF82 (PANTHER); PTHR10283 (PANTHER); NON_CYTOPLASMIC_DOMAIN (PHOBIUS); NON_CYTOPLASMIC_DOMAIN (PHOBIUS); TRANSMEMBRANE (PHOBIUS); CYTOPLASMIC_DOMAIN (PHOBIUS); TRANSMEMBRANE (PHOBIUS); TMhelix (TMHMM); TMhelix (TMHMM)
BPA_7366	---NA---	207	0	-	-		-	-	no IPS match
BPA_7383	frihb_xenla ame: full=ferritin heavy chain b short=ferritin h subunit b ame: full=ferritin heavy chain 1	278	20	2.4e-26	0.6735	3	F:ferric iron binding; P:iron ion transport; P:cellular iron ion homeostasis	-	IPR012347 (G3DSA:1.20.1260.GENE3D); IPR008331 (PFAM); IPR001519 (PANTHER); IPR009040 (PROSITE_PROFILES); IPR009078 (SUPERFAMILY)
BPA_7386	---NA---	230	0	-	-	2	F:protein binding; F:zinc ion binding	-	IPR013083 (G3DSA:3.30.40.GENE3D); IPR001841 (PROSITE_PROFILES); SSF57850 (SUPERFAMILY)
BPA_7403	---NA---	203	0	-	-		-	-	PF15228 (PFAM)
BPA_7410	nckx4_mouse ame: full=sodium potassium calcium exchanger 4 ame: full=na(+) k(+) ca(2+)-exchange protein 4 ame: full=solute carrier family 24 member 4 flags: precursor	214	12	4.8e-14	0.66	2	C:integral component of membrane; P:transmembrane transport	-	IPR004837 (PFAM); PTHR10846:SF26 (PANTHER); IPR004481 (PANTHER); TMhelix (TMHMM); TMhelix (TMHMM)
BPA_7417	dpoe1_human ame: full=dna polymerase epsilon catalytic subunit a ame: full=dna polymerase ii subunit a	225	16	6.9e-39	0.8125	5	C:epsilon DNA polymerase complex; F:DNA binding; F:DNA-directed DNA polymerase activity; P:DNA replication; P:DNA repair	-	PTHR10670 (PANTHER); IPR029703 (PTHR10670:PANTHER); SSF56672 (SUPERFAMILY)
BPA_7439	rl36_drome ame: full=60s ribosomal protein l36 ame: full=protein minute 1b	215	20	2.4e-42	0.868		-	-	no IPS match
BPA_7450	rir1_drome ame: full=ribonucleoside-diphosphate reductase large subunit ame: full=ribonucleoside-diphosphate reductase subunit m1 ame: full=ribonucleotide reductase large subunit	236	20	4.6e-40	0.883	4	F:ribonucleoside-diphosphate reductase activity, thioredoxin disulfide as acceptor; F:ATP binding; P:DNA replication; P:oxidation-reduction process	-	G3DSA:3.20.70.20 (GENE3D); IPR013509 (PFAM); PTHR11573:SF6 (PANTHER); PTHR11573 (PANTHER); IPR008926 (SUPERFAMILY)
BPA_7456	---NA---	235	0	-	-		-	-	no IPS match
BPA_7470	jupit_drosi ame: full=microtubule-associated protein jupiter	201	11	1.3e-19	0.7436		-	-	no IPS match
BPA_7487	---NA---	215	0	-	-		-	-	Coil (COILS)
BPA_7490	aqp_cicvr ame: full=aquaporin aqpcic	205	5	2e-12	0.692		-	-	no IPS match
BPA_7493	tm2d2_drome ame: full=tm2 domain-containing protein cg11103 flags: precursor	240	10	1.2e-33	0.701		-	-	PTHR21016 (PANTHER); PTHR21016:SF4 (PANTHER)
BPA_7494	---NA---	215	0	-	-		-	-	Coil (COILS)
BPA_7520	---NA---	206	0	-	-		-	-	Coil (COILS)
BPA_7526	---NA---	226	0	-	-		-	-	no IPS match
BPA_7533	unc22_caeel ame: full=twitchin ame: full=uncoordinated protein 22	264	4	1.3e-22	0.5975	1	F:protein binding	-	IPR003961 (PFAM); IPR013783 (G3DSA:2.60.40.GENE3D); PTHR19897 (PANTHER); PTHR19897:SF155 (PANTHER); IPR003961 (PROSITE_PROFILES); IPR003961 (SUPERFAMILY)
BPA_7551	---NA---	214	0	-	-		-	-	no IPS match
BPA_7564	c2d1_drome ame: full=coiled-coil and c2 domain-containing protein 1-like ame: full=lethal giant disks protein	253	2	3.6e-15	0.705		-	-	IPR006608 (SMART); PTHR13076 (PANTHER); PTHR13076:SF6 (PANTHER)
BPA_7583	rs27a_drome ame: full=ubiquitin-40s ribosomal protein s27a contains: ame: full=ubiquitin contains: ame: full=40s ribosomal protein s27a flags: precursor	472	20	2.1e-80	0.926	4	C:ribosome; F:structural constituent of ribosome; F:protein binding; P:translation	-	IPR019956 (PRINTS); IPR000626 (SMART); IPR002906 (PFAM); IPR000626 (PFAM); G3DSA:3.10.20.90 (GENE3D); PTHR10666 (PANTHER); PTHR10666:SF99 (PANTHER); IPR019954 (PROSITE_PATTERNS); IPR000626 (PROSITE_PROFILES); IPR011332 (SUPERFAMILY); IPR029071 (SUPERFAMILY)
BPA_7584	---NA---	259	0	-	-		-	-	TRANSMEMBRANE (PHOBIUS); NON_CYTOPLASMIC_DOMAIN (PHOBIUS); TRANSMEMBRANE (PHOBIUS); NON_CYTOPLASMIC_DOMAIN (PHOBIUS); CYTOPLASMIC_DOMAIN (PHOBIUS); TMhelix (TMHMM); TMhelix (TMHMM)
BPA_7593	mrt4_bovin ame: full=mrna turnover protein 4 homolog ame: full=ribosome assembly factor mrto4	263	9	5.6e-27	0.6622	2	C:intracellular; P:ribosome biogenesis	-	IPR001790 (PFAM); PTHR21141 (PANTHER); SSF160369 (SUPERFAMILY)
BPA_7605	---NA---	240	0	-	-		-	-	no IPS match
BPA_7625	ttkb_drome ame: full=protein beta isoform ame: full=repressor protein fushi tarazu ame: full=tramtrack p69	241	1	1.1e-52	0.97	2	F:nucleic acid binding; F:metal ion binding	-	IPR015880 (SMART); IPR013087 (G3DSA:3.30.160.GENE3D); IPR013087 (G3DSA:3.30.160.GENE3D); IPR007087 (PFAM); PTHR23110:SF63 (PANTHER); PTHR23110 (PANTHER); IPR007087 (PROSITE_PATTERNS); IPR007087 (PROSITE_PATTERNS); IPR007087 (PROSITE_PROFILES); IPR007087 (PROSITE_PROFILES); SSF57667 (SUPERFAMILY); SSF57667 (SUPERFAMILY)
BPA_7626	---NA---	259	0	-	-		-	-	no IPS match
BPA_7646	---NA---	215	0	-	-		-	-	no IPS match
BPA_7663	brap_human ame: full=brca1-associated protein ame: full=brap2 ame: full=impedes mitogenic signal propagation short=imp ame: full=ring finger protein 52 ame: full=renal carcinoma antigen ny-ren-63	207	5	1.7e-24	0.686	1	F:zinc ion binding	-	IPR001607 (SMART); IPR001607 (PFAM); IPR013083 (G3DSA:3.30.40.GENE3D); PTHR24007 (PANTHER); PTHR24007:SF7 (PANTHER); IPR001607 (PROSITE_PROFILES); SSF57850 (SUPERFAMILY)
BPA_7673	---NA---	204	0	-	-		-	-	no IPS match
BPA_7678	cdc73_chick ame: full=parafibromin ame: full=cell division cycle protein 73 homolog	232	3	3e-13	0.6567		-	-	PTHR12466:SF8 (PANTHER); IPR007852 (PANTHER)
BPA_7680	---NA---	232	0	-	-		-	-	NON_CYTOPLASMIC_DOMAIN (PHOBIUS); TRANSMEMBRANE (PHOBIUS); TRANSMEMBRANE (PHOBIUS); NON_CYTOPLASMIC_DOMAIN (PHOBIUS); CYTOPLASMIC_DOMAIN (PHOBIUS)
BPA_7681	---NA---	216	0	-	-	2	F:lipid transporter activity; P:lipid transport	-	IPR015255 (PFAM); PTHR23345:SF13 (PANTHER); PTHR23345 (PANTHER); IPR015819 (SUPERFAMILY)
BPA_7687	---NA---	271	0	-	-	2	F:nucleic acid binding; F:metal ion binding	-	IPR013087 (G3DSA:3.30.160.GENE3D); IPR007087 (PROSITE_PATTERNS); IPR007087 (PROSITE_PROFILES); SSF57667 (SUPERFAMILY)
BPA_7706	thiom_bovin ame: full= mitochondrial short=mtrx short=mt-trx ame: full=thioredoxin-2 flags: precursor	241	14	1.2e-20	0.7007	3	F:protein disulfide oxidoreductase activity; P:glycerol ether metabolic process; P:cell redox homeostasis	-	PR00421 (PRINTS); IPR005746 (PIRSF); IPR012336 (G3DSA:3.40.30.GENE3D); IPR013766 (PFAM); IPR005746 (PANTHER); PTHR10438:SF235 (PANTHER); IPR012336 (PROSITE_PROFILES); IPR012336 (SUPERFAMILY)
BPA_7714	---NA---	201	0	-	-		-	-	PTHR16216:SF2 (PANTHER); PTHR16216 (PANTHER)
BPA_7724	---NA---	217	0	-	-		-	-	no IPS match
BPA_7733	ki13a_mouse ame: full=kinesin-like protein kif13a	206	20	1.2e-36	0.8995	5	C:kinesin complex; F:microtubule motor activity; F:ATP binding; F:microtubule binding; P:microtubule-based movement	-	IPR001752 (G3DSA:3.40.850.GENE3D); IPR001752 (PFAM); IPR027640 (PANTHER); PTHR24115:SF345 (PANTHER); IPR001752 (PROSITE_PROFILES); IPR027417 (SUPERFAMILY)
BPA_7741	---NA---	206	0	-	-		-	-	no IPS match
BPA_7752	fusil_drome ame: full=rna-binding protein fusilli	248	11	9.5e-37	0.7009	1	F:nucleotide binding	-	IPR012677 (G3DSA:3.30.70.GENE3D); PTHR13976 (PANTHER); PTHR13976:SF25 (PANTHER); SSF54928 (SUPERFAMILY)
BPA_7786	---NA---	213	0	-	-	1	P:proteolysis	-	IPR001930 (PANTHER); PTHR11533:SF18 (PANTHER)
BPA_7808	sgf29_rat ame: full=saga-associated factor 29 homolog short=rsgf29 ame: full=coiled-coil domain-containing protein 101	210	4	3.1e-21	0.73		-	-	IPR010750 (PFAM); PTHR21539 (PANTHER); PTHR21539:SF3 (PANTHER); IPR010750 (PROSITE_PROFILES)
BPA_7811	ref2p_drosi ame: full=protein ref p ame: full=refractory to sigma p	218	2	8.7e-21	0.76		-	-	G3DSA:3.10.20.240 (GENE3D); SSF54277 (SUPERFAMILY)
BPA_7817	---NA---	224	0	-	-		-	-	no IPS match
BPA_7823	---NA---	241	0	-	-		-	-	SignalP-TM (SIGNALP_GRAM_POSITIVE)
BPA_7833	---NA---	232	0	-	-		-	-	no IPS match
BPA_7858	---NA---	220	0	-	-		-	-	IPR006561 (PROSITE_PROFILES)
BPA_7868	gek_drome ame: full=serine threonine-protein kinase genghis khan	291	3	5.9e-49	0.6667		-	-	IPR001180 (PFAM); PTHR22988 (PANTHER); PTHR22988:SF2 (PANTHER)
BPA_7869	spt6h_drome ame: full=transcription elongation factor spt6	209	6	6.8e-36	0.8733	2	P:regulation of transcription from RNA polymerase II promoter; P:regulation of DNA-templated transcription, elongation	-	PF14635 (PFAM); IPR023097 (G3DSA:1.10.150.GENE3D); IPR017072 (PTHR10145:PANTHER); PTHR10145 (PANTHER); IPR010994 (SUPERFAMILY)
BPA_7872	---NA---	229	0	-	-		-	-	SignalP-TM (SIGNALP_GRAM_POSITIVE)
BPA_7875	lis1_dromo ame: full=lissencephaly-1 homolog	298	20	2.1e-60	0.9115	1	F:protein binding	-	IPR001680 (SMART); IPR015943 (G3DSA:2.130.10.GENE3D); IPR001680 (PFAM); PTHR22847:SF390 (PANTHER); PTHR22847 (PANTHER); IPR019775 (PROSITE_PATTERNS); IPR017986 (PROSITE_PROFILES); IPR001680 (PROSITE_PROFILES); IPR017986 (SUPERFAMILY)
BPA_7894	---NA---	207	0	-	-		-	-	no IPS match
BPA_7905	---NA---	325	0	-	-		-	-	PTHR12429:SF2 (PANTHER); PTHR12429 (PANTHER); IPR006573 (PROSITE_PROFILES); IPR006573 (PROSITE_PROFILES)
BPA_7912	---NA---	296	0	-	-		-	-	no IPS match
BPA_7924	---NA---	201	0	-	-		-	-	no IPS match
BPA_7926	---NA---	241	0	-	-		-	-	no IPS match
BPA_7935	galt7_drome ame: full=n-acetylgalactosaminyltransferase 7 ame: full=protein-udp acetylgalactosaminyltransferase 7 ame: full=udp- c:polypeptide n-acetylgalactosaminyltransferase 7 short=pp- ase 7 ame: full=d c-t2	210	1	3.6e-12	0.8		-	-	SIGNAL_PEPTIDE_C_REGION (PHOBIUS); SIGNAL_PEPTIDE_H_REGION (PHOBIUS); NON_CYTOPLASMIC_DOMAIN (PHOBIUS); SIGNAL_PEPTIDE_N_REGION (PHOBIUS); SIGNAL_PEPTIDE (PHOBIUS); TMhelix (TMHMM)
BPA_7936	---NA---	231	0	-	-		-	-	no IPS match
BPA_7937	l259_drome ame: full=probable multidrug resistance-associated protein lethal 03659 ame: full=wunen region a protein	240	2	3.7e-18	0.69	4	C:integral component of membrane; F:ATP binding; F:ATPase activity, coupled to transmembrane movement of substances; P:transmembrane transport	-	IPR011527 (PFAM); G3DSA:1.20.1560.10 (GENE3D); PTHR24223 (PANTHER); PTHR24223:SF191 (PANTHER); IPR011527 (PROSITE_PROFILES); IPR011527 (SUPERFAMILY)
BPA_7957	---NA---	212	0	-	-		-	-	Coil (COILS); Coil (COILS)
BPA_7963	---NA---	278	0	-	-		-	-	no IPS match
BPA_7982	dyn_drome ame: full=dynamin ame: full=protein shibire ame: full=ddyn	248	13	1.1e-46	0.8985	2	F:GTPase activity; F:GTP binding	-	IPR000375 (PFAM); IPR022812 (PANTHER); IPR027744 (PTHR11566:PANTHER)
BPA_8016	---NA---	222	0	-	-		-	-	no IPS match
BPA_8033	cbx3_ponab ame: full=chromobox protein homolog 3 ame: full=heterochromatin protein 1 homolog gamma short=hp1 gamma	251	5	1.5e-17	0.584	1	C:nucleus	-	IPR023780 (PFAM); G3DSA:2.40.50.40 (GENE3D); G3DSA:2.40.50.40 (GENE3D); IPR008251 (PFAM); PTHR22812 (PANTHER); IPR000953 (PROSITE_PROFILES); IPR016197 (SUPERFAMILY); IPR016197 (SUPERFAMILY)
BPA_8045	ma2b1_bovin ame: full=lysosomal alpha-mannosidase short=laman ame: full=lysosomal acid alpha-mannosidase ame: full=mannosidase alpha class 2b member 1 ame: full=mannosidase alpha-b contains: ame: full=lysosomal alpha-mannosidase a peptide contains: ame: full=lysosomal alpha-mannosidase b peptide contains: ame: full=lysosomal alpha-mannosidase c peptide contains: ame: full=lysosomal alpha-mannosid…	252	7	6.6e-18	0.6486	3	F:mannosidase activity; F:carbohydrate binding; P:mannose metabolic process	-	IPR011682 (PFAM); G3DSA:2.70.98.30 (GENE3D); PTHR11607:SF3 (PANTHER); PTHR11607 (PANTHER); IPR011013 (SUPERFAMILY)
BPA_8047	---NA---	232	0	-	-		-	-	Coil (COILS); PTHR22825:SF10 (PANTHER); IPR015721 (PANTHER)
BPA_8057	---NA---	201	0	-	-		-	-	no IPS match
BPA_8058	dhb12_xentr ame: full=estradiol 17-beta-dehydrogenase 12 ame: full=17-beta-hydroxysteroid dehydrogenase 12 short=17-beta-hsd 12	962	20	5.6e-89	0.664	2	F:oxidoreductase activity; P:metabolic process	-	IPR002198 (PRINTS); IPR002347 (PRINTS); IPR002198 (PFAM); IPR002198 (PIRSF); IPR016040 (G3DSA:3.40.50.GENE3D); PTHR24316:SF68 (PANTHER); PTHR24316 (PANTHER); SSF51735 (SUPERFAMILY)
BPA_8092	---NA---	278	0	-	-		-	-	no IPS match
BPA_8100	mical_drome ame: full=protein-methionine sulfoxide oxidase mical ame: full=molecule interacting with protein homolog	216	7	4e-32	0.6514	5	F:actin binding; F:zinc ion binding; F:NADPH:sulfur oxidoreductase activity; P:actin filament depolymerization; P:neuron development	-	IPR001781 (PFAM); IPR001781 (G3DSA:2.10.110.GENE3D); IPR029942 (PTHR11915:PANTHER); PTHR11915 (PANTHER); IPR001781 (PROSITE_PROFILES); SSF57716 (SUPERFAMILY)
BPA_8139	---NA---	595	0	-	-		-	-	no IPS match
BPA_8143	cyc2_drome ame: full=cytochrome c-2 ame: full=cytochrome c-proximal	250	20	3.1e-49	0.913	2	F:electron carrier activity; F:heme binding	-	IPR002327 (PRINTS); IPR009056 (G3DSA:1.10.760.GENE3D); IPR002327 (PANTHER); IPR009056 (PROSITE_PROFILES); IPR009056 (SUPERFAMILY)
BPA_8148	---NA---	205	0	-	-		-	-	no IPS match
BPA_8165	---NA---	218	0	-	-		-	-	no IPS match
BPA_8170	kctd3_human ame: full=btb poz domain-containing protein kctd3 ame: full=renal carcinoma antigen ny-ren-45	205	6	5.1e-29	0.86		-	-	PTHR15859 (PANTHER)
BPA_8181	xpo1_drome ame: full=exportin-1 ame: full=chromosome region maintenance 1 protein ame: full=protein embargoed	275	6	2e-50	0.7767	1	F:binding	-	IPR014877 (SMART); IPR011989 (G3DSA:1.25.10.GENE3D); IPR014877 (PFAM); PTHR11223 (PANTHER); IPR016024 (SUPERFAMILY)
BPA_8186	rs24_spofr ame: full=40s ribosomal protein s24	343	15	5.8e-45	0.7993		-	-	NON_CYTOPLASMIC_DOMAIN (PHOBIUS); TRANSMEMBRANE (PHOBIUS); CYTOPLASMIC_DOMAIN (PHOBIUS); TMhelix (TMHMM)
BPA_8200	tud_drome ame: full=maternal protein tudor	232	1	7.9e-13	0.73		-	-	no IPS match
BPA_8207	---NA---	208	0	-	-		-	-	no IPS match
BPA_8217	srp68_drome ame: full=signal recognition particle subunit srp68 short=srp68 ame: full=signal recognition particle 68 kda protein	266	4	5.4e-38	0.8025		-	-	PTHR12860 (PANTHER)
BPA_8236	---NA---	211	0	-	-		-	-	no IPS match
BPA_8237	sgf11_musdo ame: full=saga-associated factor 11 homolog	225	17	2.9e-46	0.8547		-	-	PTHR15117 (PANTHER); PTHR15117:SF3 (PANTHER)
BPA_8245	---NA---	457	0	-	-		-	-	TRANSMEMBRANE (PHOBIUS); CYTOPLASMIC_DOMAIN (PHOBIUS); NON_CYTOPLASMIC_DOMAIN (PHOBIUS); TMhelix (TMHMM)
BPA_8248	---NA---	286	0	-	-		-	-	Coil (COILS)
BPA_8255	---NA---	293	0	-	-		-	-	Coil (COILS); Coil (COILS); Coil (COILS)
BPA_8272	---NA---	282	0	-	-		-	-	no IPS match
BPA_8288	---NA---	226	0	-	-		-	-	no IPS match
BPA_8293	fbx11_rat ame: full=f-box only protein 11	203	3	3e-17	0.66	2	C:ubiquitin ligase complex; P:protein ubiquitination	-	G3DSA:1.20.1280.50 (GENE3D); PTHR22990 (PANTHER); IPR029799 (PTHR22990:PANTHER)
BPA_8294	---NA---	215	0	-	-		-	-	IPR009465 (PFAM); PTHR11311 (PANTHER); PTHR11311:SF6 (PANTHER); IPR009465 (PROSITE_PROFILES)
BPA_8311	pan2_chick ame: full=pab-dependent poly -specific ribonuclease subunit pan2 ame: full=inactive ubiquitin carboxyl-terminal hydrolase 52 ame: full=pab1p-dependent poly -nuclease ame: full=pan deadenylation complex catalytic subunit 2	253	4	1e-14	0.6		-	-	PTHR15728 (PANTHER); PTHR15728:SF0 (PANTHER)
BPA_8320	adt2_anoga ame: full= carrier protein 2 ame: full=adp atp translocase 2 ame: full=adenine nucleotide translocator 2 short=ant 2	909	20	7e-166	0.849	3	C:mitochondrial inner membrane; F:transporter activity; P:transmembrane transport	-	IPR002067 (PRINTS); IPR002113 (PRINTS); IPR018108 (PFAM); IPR023395 (G3DSA:1.50.40.GENE3D); PTHR24089:SF169 (PANTHER); PTHR24089 (PANTHER); TRANSMEMBRANE (PHOBIUS); CYTOPLASMIC_DOMAIN (PHOBIUS); TRANSMEMBRANE (PHOBIUS); NON_CYTOPLASMIC_DOMAIN (PHOBIUS); CYTOPLASMIC_DOMAIN (PHOBIUS); IPR018108 (PROSITE_PROFILES); IPR018108 (PROSITE_PROFILES); IPR018108 (PROSITE_PROFILES); IPR023395 (SUPERFAMILY); …
BPA_8324	rs11_drops ame: full=40s ribosomal protein s11	404	20	1.8e-81	0.797	3	C:ribosome; F:structural constituent of ribosome; P:translation	-	IPR000266 (PRINTS); IPR028333 (TIGRFAM); IPR000266 (PFAM); IPR012340 (G3DSA:2.40.50.GENE3D); IPR000266 (PANTHER); IPR019979 (PROSITE_PATTERNS); IPR000266 (HAMAP); IPR012340 (SUPERFAMILY)
BPA_8329	---NA---	233	0	-	-		-	-	no IPS match
BPA_8330	---NA---	238	0	-	-		-	-	no IPS match
BPA_8350	glgb_human ame: full= -alpha-glucan-branching enzyme ame: full=brancher enzyme ame: full=glycogen-branching enzyme	221	20	1.1e-30	0.785	2	F:catalytic activity; P:carbohydrate metabolic process	-	IPR013781 (G3DSA:3.20.20.GENE3D); IPR015902 (PANTHER); PTHR10357:SF110 (PANTHER); IPR017853 (SUPERFAMILY)
BPA_8355	nu153_drome ame: full=nuclear pore complex protein nup153 ame: full=153 kda nucleoporin ame: full=nucleoporin nup153	248	3	2.8e-15	0.5633	1	F:zinc ion binding	-	IPR001876 (SMART); IPR001876 (PFAM); PTHR23193:SF18 (PANTHER); PTHR23193 (PANTHER); IPR001876 (PROSITE_PATTERNS); IPR001876 (PROSITE_PROFILES); SSF90209 (SUPERFAMILY)
BPA_8363	---NA---	209	0	-	-		-	-	no IPS match
BPA_8364	vps45_mouse ame: full=vacuolar protein sorting-associated protein 45 short=mvps45	271	7	3.5e-29	0.7514	1	P:vesicle docking involved in exocytosis	-	G3DSA:3.40.50.2060 (GENE3D); IPR001619 (PFAM); PTHR11679:SF3 (PANTHER); IPR001619 (PANTHER); IPR001619 (SUPERFAMILY)
BPA_8383	dyhc_drome ame: full=dynein heavy cytoplasmic ame: full=dynein heavy cytosolic short=dyhc	214	5	3e-37	0.838	2	F:microtubule motor activity; P:microtubule-based movement	-	IPR013602 (PFAM); PTHR10676:SF28 (PANTHER); IPR026983 (PANTHER)
BPA_8392	acox1_drome ame: full=probable peroxisomal acyl-coenzyme a oxidase 1	250	20	7.3e-34	0.6815	2	F:acyl-CoA dehydrogenase activity; P:oxidation-reduction process	-	IPR006091 (G3DSA:2.40.110.GENE3D); PTHR10909:SF250 (PANTHER); PTHR10909 (PANTHER); IPR009100 (SUPERFAMILY)
BPA_8404	---NA---	278	0	-	-		-	-	no IPS match
BPA_8405	---NA---	227	0	-	-		-	-	no IPS match
BPA_8424	---NA---	244	0	-	-		-	-	G3DSA:2.170.270.10 (GENE3D)
BPA_8430	ddx43_human ame: full=probable atp-dependent rna helicase ddx43 ame: full=cancer testis antigen 13 short=ct13 ame: full=dead box protein 43 ame: full=dead box protein hage ame: full=helical antigen	243	20	1.1e-23	0.7725		-	-	IPR001650 (SMART); IPR027417 (G3DSA:3.40.50.GENE3D); IPR001650 (PFAM); PTHR24031 (PANTHER); PTHR24031:SF207 (PANTHER); IPR001650 (PROSITE_PROFILES); IPR027417 (SUPERFAMILY)
BPA_8460	---NA---	282	0	-	-		-	-	no IPS match
BPA_8464	peli_drome ame: full=protein pellino	215	7	1.7e-43	0.7957	1	P:Toll signaling pathway	-	IPR006800 (PFAM); IPR006800 (PANTHER)
BPA_8470	naca_drome ame: full=nascent polypeptide-associated complex subunit alpha short=nac-alpha ame: full=alpha-nac	636	20	6.6e-67	0.867		-	-	IPR002715 (PFAM); G3DSA:1.10.8.10 (GENE3D); IPR016641 (PIRSF); IPR016641 (PANTHER); IPR002715 (PROSITE_PROFILES)
BPA_8472	---NA---	228	0	-	-		-	-	no IPS match
BPA_8486	---NA---	211	0	-	-		-	-	CYTOPLASMIC_DOMAIN (PHOBIUS); NON_CYTOPLASMIC_DOMAIN (PHOBIUS); TRANSMEMBRANE (PHOBIUS); TMhelix (TMHMM); TMhelix (TMHMM)
BPA_8497	---NA---	676	0	-	-		-	-	IPR006616 (SMART); IPR024518 (PFAM); PTHR31649 (PANTHER); PTHR31649:SF2 (PANTHER)
BPA_8523	hem3_noss1 ame: full=porphobilinogen deaminase short=pbg ame: full=hydroxymethylbilane synthase short=hmbs ame: full=pre-uroporphyrinogen synthase	200	20	2.5e-21	0.7725	2	F:hydroxymethylbilane synthase activity; P:tetrapyrrole biosynthetic process	-	IPR000860 (PRINTS); G3DSA:3.40.190.10 (GENE3D); IPR022417 (PFAM); PTHR11557:SF0 (PANTHER); IPR000860 (PANTHER); SSF53850 (SUPERFAMILY)
BPA_8524	---NA---	228	0	-	-		-	-	no IPS match
BPA_8525	---NA---	234	0	-	-		-	-	no IPS match
BPA_8533	---NA---	236	0	-	-		-	-	no IPS match
BPA_8576	---NA---	201	0	-	-		-	-	no IPS match
BPA_8592	4ebp2_mouse ame: full=eukaryotic translation initiation factor 4e-binding protein 2 short=4e-bp2 short=eif4e-binding protein 2 ame: full=phosphorylated heat- and acid-stable protein regulated by insulin 2 short=phas-ii	261	9	7.2e-18	0.8033	2	F:eukaryotic initiation factor 4E binding; P:negative regulation of translational initiation	-	IPR008606 (PFAM); PTHR12669 (PANTHER); PTHR12669:SF12 (PANTHER)
BPA_8598	---NA---	227	0	-	-		-	-	PTHR11915 (PANTHER); PTHR11915:SF212 (PANTHER); SSF46966 (SUPERFAMILY)
BPA_8613	---NA---	285	0	-	-		-	-	no IPS match
BPA_8615	---NA---	256	0	-	-		-	-	no IPS match
BPA_8629	---NA---	228	0	-	-		-	-	no IPS match
BPA_8634	rga_drome ame: full=regulator of gene activity short=protein regena ame: full=ccr4-not transcription complex subunit 2 homolog short=cnot2 short=not2	308	1	1e-12	0.73		-	-	no IPS match
BPA_8635	---NA---	210	0	-	-		-	-	no IPS match
BPA_8639	lrp1_mouse ame: full=prolow-density lipoprotein receptor-related protein 1 short=lrp-1 ame: full=alpha-2-macroglobulin receptor short=a2mr ame: cd_antigen=cd91 contains: ame: full=low-density lipoprotein receptor-related protein 1 85 kda subunit short=lrp-85 contains: ame: full=low-density lipoprotein receptor-related protein 1 515 kda subunit short=lrp-515 contains: ame: full=low-density lipopro…	214	15	3.8e-16	0.6673	1	F:protein binding	-	IPR002172 (PRINTS); IPR002172 (SMART); IPR002172 (G3DSA:4.10.400.GENE3D); IPR002172 (PFAM); IPR002172 (G3DSA:4.10.400.GENE3D); PTHR10529 (PANTHER); PTHR10529:SF222 (PANTHER); IPR023415 (PROSITE_PATTERNS); IPR002172 (PROSITE_PROFILES); IPR002172 (SUPERFAMILY)
BPA_8651	---NA---	218	0	-	-		-	-	no IPS match
BPA_8655	---NA---	262	0	-	-		-	-	no IPS match
BPA_8661	---NA---	202	0	-	-		-	-	no IPS match
BPA_8675	ylc1_caeel ame: full=er membrane protein complex subunit 7 homolog flags: precursor	219	7	5.5e-18	0.7743	1	F:carbohydrate binding	-	IPR019008 (PFAM); PTHR13605 (PANTHER); IPR013784 (SUPERFAMILY)
BPA_8678	tnpo1_human ame: full=transportin-1 ame: full=importin beta-2 ame: full=karyopherin beta-2 ame: full=m9 region interaction protein short=mip	242	10	3.8e-44	0.883	1	F:binding	-	IPR011989 (G3DSA:1.25.10.GENE3D); PTHR10527 (PANTHER); PTHR10527:SF21 (PANTHER); IPR016024 (SUPERFAMILY)
BPA_8679	---NA---	279	0	-	-	1	F:zinc ion binding	-	IPR001876 (SMART); IPR001876 (G3DSA:4.10.1060.GENE3D); IPR001876 (PFAM); PTHR23138:SF87 (PANTHER); PTHR23138 (PANTHER); IPR001876 (PROSITE_PATTERNS); IPR001876 (PROSITE_PROFILES); SSF90209 (SUPERFAMILY)
BPA_8681	strp1_danre ame: full=striatin-interacting protein 1 homolog	735	8	4.4e-65	0.6775	1	F:binding	-	IPR012486 (PFAM); PTHR13239 (PANTHER); IPR016024 (SUPERFAMILY)
BPA_8683	---NA---	288	0	-	-		-	-	Coil (COILS); PTHR22988:SF23 (PANTHER); PTHR22988 (PANTHER); PTHR22988:SF23 (PANTHER)
BPA_8687	---NA---	281	0	-	-		-	-	IPR029123 (PFAM)
BPA_8691	---NA---	262	0	-	-		-	-	no IPS match
BPA_8694	---NA---	213	0	-	-		-	-	no IPS match
BPA_8730	---NA---	209	0	-	-		-	-	no IPS match
BPA_8739	sf3b3_ponab ame: full=splicing factor 3b subunit 3 ame: full=pre-mrna-splicing factor sf3b 130 kda subunit short=sf3b130 ame: full=spliceosome-associated protein 130 short=sap 130	256	14	5.1e-43	0.7364		-	-	PF10433 (PFAM); PTHR10644:SF1 (PANTHER); PTHR10644 (PANTHER)
BPA_8740	---NA---	202	0	-	-		-	-	Coil (COILS); IPR022189 (PFAM)
BPA_8761	fry_drome ame: full=protein furry	223	1	2.2e-26	0.85		-	-	PTHR12295 (PANTHER)
BPA_8773	---NA---	235	0	-	-	2	F:nucleic acid binding; F:metal ion binding	-	Coil (COILS); IPR015880 (SMART); IPR013087 (G3DSA:3.30.160.GENE3D); IPR007087 (PROSITE_PATTERNS); IPR007087 (PROSITE_PROFILES); SSF57667 (SUPERFAMILY)
BPA_8777	---NA---	202	0	-	-		-	-	no IPS match
BPA_8786	megf8_rat ame: full=multiple epidermal growth factor-like domains protein 8 short=multiple egf-like domains protein 8 ame: full=epidermal growth factor-like protein 4 short=egf-like protein 4 flags: precursor	203	3	2.9e-15	0.5733		-	-	no IPS match
BPA_8796	---NA---	201	0	-	-		-	-	no IPS match
BPA_8806	---NA---	233	0	-	-		-	-	Coil (COILS)
BPA_8843	---NA---	293	0	-	-		-	-	SignalP-TM (SIGNALP_GRAM_POSITIVE)
BPA_8852	---NA---	230	0	-	-		-	-	no IPS match
BPA_8858	jra_drome ame: full=transcription factor ap-1 ame: full=jun-related antigen ame: full=djra ame: full=djun	523	1	5.2e-26	0.63		-	-	IPR005643 (PFAM)
BPA_8862	ccdc6_mouse ame: full=coiled-coil domain-containing protein 6	1304	2	1.1e-59	0.8		-	-	Coil (COILS); Coil (COILS); Coil (COILS); IPR019152 (PFAM); IPR019152 (PANTHER); PTHR15276:SF0 (PANTHER)
BPA_8863	ccd94_mouse ame: full=coiled-coil domain-containing protein 94	409	2	3.6e-20	0.82		-	-	Coil (COILS); Coil (COILS); Coil (COILS); IPR007590 (PFAM); PTHR12111:SF1 (PANTHER); IPR007590 (PANTHER)
BPA_8873	naa35_drome ame: full=n-alpha- 35 auxiliary subunit homolog ame: full=embryonic growth-associated protein homolog ame: full=protein mak10 homolog	1066	7	4.6e-137	0.5629		-	-	IPR007244 (PFAM); PTHR21373 (PANTHER)
BPA_8878	unc22_caeel ame: full=twitchin ame: full=uncoordinated protein 22	844	3	4.3e-31	0.5133		-	-	IPR013783 (G3DSA:2.60.40.GENE3D); IPR013783 (G3DSA:2.60.40.GENE3D); IPR013098 (PFAM); PTHR19897 (PANTHER); PTHR19897:SF155 (PANTHER); SSF48726 (SUPERFAMILY); SSF48726 (SUPERFAMILY)
BPA_8880	dmxl1_human ame: full= -like protein 1 short=x-like 1 protein	710	4	4.8e-37	0.6325		-	-	PTHR13950 (PANTHER); PTHR13950:SF9 (PANTHER)
BPA_8894	gpsm2_human ame: full=g-protein-signaling modulator 2 ame: full=mosaic protein lgn	940	7	9.7e-95	0.7343	3	F:GDP-dissociation inhibitor activity; F:protein binding; P:regulation of G-protein coupled receptor protein signaling pathway	-	IPR019734 (SMART); IPR011990 (G3DSA:1.25.40.GENE3D); PF13424 (PFAM); IPR024804 (PTHR10098:PANTHER); PTHR10098 (PANTHER); IPR019734 (PROSITE_PROFILES); IPR019734 (PROSITE_PROFILES); IPR019734 (PROSITE_PROFILES); IPR013026 (PROSITE_PROFILES); SSF48452 (SUPERFAMILY)
BPA_8898	dyh3_human ame: full=dynein heavy chain axonemal ame: full=axonemal beta dynein heavy chain 3 short= 3 ame: full=ciliary dynein heavy chain 3 ame: full=dnahc3-b	574	20	1e-51	0.577	2	F:microtubule motor activity; P:microtubule-based movement	-	IPR027417 (G3DSA:3.40.50.GENE3D); PF12775 (PFAM); PTHR10676:SF242 (PANTHER); IPR026983 (PANTHER); IPR027417 (SUPERFAMILY)
BPA_8902	---NA---	565	0	-	-		-	-	no IPS match
BPA_8906	hsp7c_drome ame: full=heat shock 70 kda protein cognate 3 ame: full=78 kda glucose-regulated protein homolog ame: full=grp 78 ame: full=heat shock protein cognate 72 flags: precursor	2168	20	0	0.908		-	-	Coil (COILS); Coil (COILS); IPR013126 (PRINTS); G3DSA:3.30.420.40 (GENE3D); IPR029047 (G3DSA:2.60.34.GENE3D); G3DSA:3.90.640.10 (GENE3D); G3DSA:3.30.30.30 (GENE3D); IPR013126 (PFAM); G3DSA:3.30.420.40 (GENE3D); IPR029048 (G3DSA:1.20.1270.GENE3D); PTHR19375:SF157 (PANTHER); PTHR19375 (PANTHER); IPR018181 (PROSITE_PATTERNS); IPR018181 (PROSITE_PATTERNS); IPR018181 (PROSITE_PATTERNS); SIGNAL_PEPTIDE…
BPA_8922	cnot4_human ame: full=ccr4-not transcription complex subunit 4 ame: full=ccr4-associated factor 4 ame: full=e3 ubiquitin-protein ligase cnot4 ame: full=potential transcriptional repressor not4hp	842	4	1.3e-125	0.7575	4	F:nucleotide binding; F:nucleic acid binding; F:protein binding; F:zinc ion binding	-	IPR003954 (SMART); IPR013083 (G3DSA:3.30.40.GENE3D); PF14570 (PFAM); IPR012677 (G3DSA:3.30.70.GENE3D); PF14259 (PFAM); PTHR12603 (PANTHER); IPR000571 (PROSITE_PROFILES); IPR000504 (PROSITE_PROFILES); IPR001841 (PROSITE_PROFILES); SSF57850 (SUPERFAMILY); SSF54928 (SUPERFAMILY)
BPA_8927	osa_drome ame: full=trithorax group protein osa ame: full=protein eyelid	1065	1	6.2e-18	0.86		-	-	PTHR12656:SF5 (PANTHER); PTHR12656 (PANTHER); CYTOPLASMIC_DOMAIN (PHOBIUS); TRANSMEMBRANE (PHOBIUS); NON_CYTOPLASMIC_DOMAIN (PHOBIUS); TMhelix (TMHMM)
BPA_8941	---NA---	218	0	-	-		-	-	no IPS match
BPA_8952	---NA---	327	0	-	-		-	-	no IPS match
BPA_8961	---NA---	207	0	-	-		-	-	PTHR16266 (PANTHER); PTHR16266:SF17 (PANTHER)
BPA_8963	---NA---	208	0	-	-		-	-	no IPS match
BPA_8966	ma2b1_cavpo ame: full=lysosomal alpha-mannosidase short=laman ame: full=lysosomal acid alpha-mannosidase ame: full=mannosidase alpha class 2b member 1 ame: full=mannosidase alpha-b flags: precursor	275	8	7.4e-33	0.7125	2	F:alpha-mannosidase activity; P:carbohydrate metabolic process	-	IPR000602 (PFAM); IPR027291 (G3DSA:3.20.110.GENE3D); PTHR11607:SF3 (PANTHER); PTHR11607 (PANTHER); IPR011330 (SUPERFAMILY)
BPA_8968	---NA---	212	0	-	-	1	P:cellular protein modification process	-	IPR004344 (PFAM); PTHR12241:SF93 (PANTHER); PTHR12241 (PANTHER); IPR004344 (PROSITE_PROFILES)
BPA_8978	u2af1_drome ame: full=splicing factor u2af 38 kda subunit ame: full=u2 auxiliary factor 38 kda subunit ame: full=u2 snrnp auxiliary factor small subunit	418	17	8.1e-58	0.7835	4	C:nucleus; F:nucleotide binding; F:RNA binding; F:metal ion binding	-	IPR009145 (PRINTS); PF13893 (PFAM); IPR000571 (PFAM); IPR012677 (G3DSA:3.30.70.GENE3D); IPR009145 (PANTHER); PTHR12620:SF5 (PANTHER); IPR000571 (PROSITE_PROFILES); IPR000504 (PROSITE_PROFILES); SSF54928 (SUPERFAMILY)
BPA_8984	ndus4_rat ame: full=nadh dehydrogenase	225	8	5.1e-32	0.785		-	-	no IPS match
BPA_8988	---NA---	216	0	-	-		-	-	no IPS match
BPA_8997	---NA---	205	0	-	-		-	-	no IPS match
BPA_9001	imb_drome ame: full=importin subunit beta ame: full=karyopherin subunit beta ame: full=protein ketel	200	4	5.9e-32	0.7025		-	-	no IPS match
BPA_9007	---NA---	220	0	-	-	1	F:protein binding	-	IPR002350 (SMART); G3DSA:3.30.60.30 (GENE3D); IPR002350 (PFAM); IPR002350 (PROSITE_PROFILES); SSF100895 (SUPERFAMILY)
BPA_9013	asf1_drome ame: full=histone chaperone asf1 ame: full=anti-silencing function protein 1 ame: full=replication-coupling assembly factor subunit asf1 short=rcaf subunit asf1 ame: full=dasf1	200	20	1.9e-39	0.865	2	C:nucleus; P:chromatin assembly or disassembly	-	IPR006818 (PFAM); IPR006818 (G3DSA:2.60.40.GENE3D); IPR006818 (PANTHER); IPR006818 (SUPERFAMILY)
BPA_9014	---NA---	278	0	-	-		-	-	no IPS match
BPA_9017	---NA---	289	0	-	-		-	-	SignalP-TM (SIGNALP_GRAM_POSITIVE)
BPA_9018	mon2_drops ame: full=protein mon2 homolog	236	2	1.9e-27	0.725		-	-	no IPS match
BPA_9044	---NA---	216	0	-	-		-	-	IPR013083 (G3DSA:3.30.40.GENE3D); PTHR16286:SF5 (PANTHER); PTHR16286 (PANTHER); IPR011011 (SUPERFAMILY)
BPA_9066	ttll4_human ame: full=tubulin polyglutamylase ttll4 ame: full=tubulin--tyrosine ligase-like protein 4	370	2	8.3e-20	0.64	1	P:protein polyglutamylation	-	IPR027748 (PTHR12241:PANTHER); PTHR12241 (PANTHER)
BPA_9081	coq4_anoga ame: full=ubiquinone biosynthesis protein coq4 mitochondrial ame: full=coenzyme q biosynthesis protein 4 homolog flags: precursor	212	20	7.3e-25	0.753	1	P:ubiquinone biosynthetic process	-	IPR007715 (PFAM); PTHR12922:SF7 (PANTHER); PTHR12922 (PANTHER)
BPA_9109	eif3c_dromo ame: full=eukaryotic translation initiation factor 3 subunit c short=eif3c ame: full=eukaryotic translation initiation factor 3 subunit 8	242	20	4.1e-46	0.891	4	C:eukaryotic translation initiation factor 3 complex; F:translation initiation factor activity; F:translation initiation factor binding; P:translational initiation	-	IPR008905 (PFAM); PTHR13937 (PANTHER); PTHR13937:SF0 (PANTHER)
BPA_9110	---NA---	237	0	-	-		-	-	no IPS match
BPA_9117	---NA---	289	0	-	-		-	-	no IPS match
BPA_9151	---NA---	213	0	-	-		-	-	no IPS match
BPA_9160	---NA---	201	0	-	-		-	-	no IPS match
BPA_9178	twf_drops ame: full=twinfilin	212	18	1.8e-33	0.7367	2	F:actin binding; P:negative regulation of actin filament polymerization	-	IPR028458 (PANTHER); PTHR13759:SF1 (PANTHER)
BPA_9182	argal_mouse ame: full=rho guanine nucleotide exchange factor 10-like protein ame: full=	213	6	1.6e-20	0.7433	2	F:Rho guanyl-nucleotide exchange factor activity; P:regulation of Rho protein signal transduction	-	IPR000219 (PFAM); IPR000219 (G3DSA:1.20.900.GENE3D); PTHR12877:SF7 (PANTHER); PTHR12877 (PANTHER); IPR000219 (PROSITE_PROFILES); IPR000219 (SUPERFAMILY)
BPA_9190	---NA---	257	0	-	-		-	-	no IPS match
BPA_9194	paf1_danre ame: full=rna polymerase ii-associated factor 1 homolog ame: full=pd2-like protein	214	8	4.9e-28	0.8413		-	-	IPR007133 (PFAM); PTHR23188:SF12 (PANTHER); IPR007133 (PANTHER)
BPA_9199	chdm_drome ame: full=chromodomain-helicase-dna-binding protein mi-2 homolog ame: full=atp-dependent helicase mi-2 short=dmi-2	482	17	1.6e-74	0.7288	2	F:protein binding; F:zinc ion binding	-	IPR001965 (SMART); IPR019787 (PFAM); IPR013083 (G3DSA:3.30.40.GENE3D); IPR013083 (G3DSA:3.30.40.GENE3D); PTHR10799:SF460 (PANTHER); PTHR10799 (PANTHER); IPR019786 (PROSITE_PATTERNS); IPR019786 (PROSITE_PATTERNS); IPR019787 (PROSITE_PROFILES); IPR019787 (PROSITE_PROFILES); IPR011011 (SUPERFAMILY); IPR011011 (SUPERFAMILY)
BPA_9214	danr_drome ame: full=protein distal antenna-related	204	3	2.5e-13	0.6133		-	-	no IPS match
BPA_9218	chd1_drome ame: full=chromodomain-helicase-dna-binding protein 1 short=chd-1 ame: full=atp-dependent helicase chd1	229	7	1.4e-30	0.7357	1	F:DNA binding	-	IPR009057 (G3DSA:1.10.10.GENE3D); PTHR10799:SF70 (PANTHER); PTHR10799 (PANTHER); IPR009057 (SUPERFAMILY)
BPA_9224	---NA---	319	0	-	-		-	-	IPR019454 (G3DSA:1.20.120.GENE3D); NON_CYTOPLASMIC_DOMAIN (PHOBIUS); SIGNAL_PEPTIDE (PHOBIUS); SIGNAL_PEPTIDE_H_REGION (PHOBIUS); SIGNAL_PEPTIDE_C_REGION (PHOBIUS); SIGNAL_PEPTIDE_N_REGION (PHOBIUS); SignalP-noTM (SIGNALP_EUK)
BPA_9233	---NA---	251	0	-	-	3	C:integral component of membrane; F:transmembrane transporter activity; P:transmembrane transport	-	IPR005828 (PFAM); PTHR24064:SF178 (PANTHER); PTHR24064 (PANTHER); TRANSMEMBRANE (PHOBIUS); NON_CYTOPLASMIC_DOMAIN (PHOBIUS); CYTOPLASMIC_DOMAIN (PHOBIUS); TMhelix (TMHMM)
BPA_9251	p27k_galme ame: full=27 kda hemolymph protein ame: full=p27k short=27k flags: precursor	225	2	6.1e-11	0.585		-	-	no IPS match
BPA_9280	flna_drome ame: full=filamin-a short=fln-a ame: full=actin-binding protein 280 short=abp-280 ame: full=filamin-1 ame: full=filamin1	205	1	2.1e-22	0.8		-	-	IPR013783 (G3DSA:2.60.40.GENE3D); IPR017868 (PROSITE_PROFILES); IPR014756 (SUPERFAMILY)
BPA_9287	---NA---	207	0	-	-		-	-	Coil (COILS)
BPA_9300	---NA---	214	0	-	-		-	-	no IPS match
BPA_9302	---NA---	214	0	-	-		-	-	TMhelix (TMHMM)
BPA_9312	---NA---	213	0	-	-		-	-	no IPS match
BPA_9314	pdc6i_human ame: full=programmed cell death 6-interacting protein short=pdcd6-interacting protein ame: full=alg-2-interacting protein 1 ame: full=alg-2-interacting protein x ame: full=hp95	216	5	9e-16	0.69	1	F:protein binding	-	Coil (COILS); IPR025304 (PFAM); G3DSA:1.20.140.50 (GENE3D); PTHR23030:SF19 (PANTHER); PTHR23030 (PANTHER)
BPA_9318	sh3g3_drowi ame: full=endophilin-a ame: full=sh3 domain-containing grb2-like protein	238	17	4.2e-49	0.8088	3	C:cytoplasm; F:protein binding; P:endocytosis	-	IPR027267 (G3DSA:1.20.1270.GENE3D); IPR004148 (PFAM); PTHR10661 (PANTHER); IPR028501 (PTHR10661:PANTHER); SSF103657 (SUPERFAMILY)
BPA_9324	---NA---	200	0	-	-		-	-	no IPS match
BPA_9339	---NA---	258	0	-	-		-	-	no IPS match
BPA_9357	---NA---	285	0	-	-		-	-	no IPS match
BPA_9387	smu1_xentr ame: full=wd40 repeat-containing protein smu1 ame: full=smu-1 suppressor of mec-8 and unc-52 protein homolog	210	7	4.7e-35	0.9014		-	-	PTHR22848 (PANTHER)
BPA_9396	---NA---	276	0	-	-		-	-	no IPS match
BPA_9403	---NA---	217	0	-	-		-	-	no IPS match
BPA_9415	tena_drome ame: full=teneurin-a short=tena ame: full=tenascin-like protein	236	17	8.4e-44	0.6412	1	F:protein binding	-	G3DSA:2.10.25.10 (GENE3D); IPR013111 (PFAM); PTHR11219 (PANTHER); PTHR11219:SF43 (PANTHER); IPR013032 (PROSITE_PATTERNS); IPR013032 (PROSITE_PATTERNS); IPR013032 (PROSITE_PATTERNS); IPR013032 (PROSITE_PATTERNS); IPR000742 (PROSITE_PROFILES); SSF57196 (SUPERFAMILY)
BPA_9416	---NA---	203	0	-	-		-	-	TRANSMEMBRANE (PHOBIUS); CYTOPLASMIC_DOMAIN (PHOBIUS); NON_CYTOPLASMIC_DOMAIN (PHOBIUS); TMhelix (TMHMM)
BPA_9420	---NA---	207	0	-	-		-	-	no IPS match
BPA_9441	---NA---	209	0	-	-		-	-	CYTOPLASMIC_DOMAIN (PHOBIUS); NON_CYTOPLASMIC_DOMAIN (PHOBIUS); TRANSMEMBRANE (PHOBIUS); TMhelix (TMHMM)
BPA_9450	---NA---	247	0	-	-		-	-	no IPS match
BPA_9462	---NA---	215	0	-	-		-	-	no IPS match
BPA_9473	tnpo2_mouse ame: full=transportin-2 ame: full=karyopherin beta-2b	243	8	2.3e-34	0.77	1	F:binding	-	IPR011989 (G3DSA:1.25.10.GENE3D); PTHR10527:SF17 (PANTHER); PTHR10527 (PANTHER); IPR016024 (SUPERFAMILY)
BPA_9475	spt6h_drome ame: full=transcription elongation factor spt6	223	4	1.3e-20	0.725	2	P:regulation of transcription from RNA polymerase II promoter; P:regulation of DNA-templated transcription, elongation	-	IPR000980 (PFAM); PTHR10145 (PANTHER); IPR017072 (PTHR10145:PANTHER)
BPA_9493	---NA---	230	0	-	-		-	-	no IPS match
BPA_9498	---NA---	220	0	-	-		-	-	no IPS match
BPA_9503	---NA---	206	0	-	-		-	-	no IPS match
BPA_9504	---NA---	221	0	-	-		-	-	no IPS match
BPA_9521	atc1_drome ame: full=calcium-transporting atpase sarcoplasmic endoplasmic reticulum type ame: full=calcium atpase at 60a ame: full=calcium pump	222	20	1.7e-40	0.932	6	C:integral component of membrane; C:sarcoplasmic reticulum membrane; F:calcium-transporting ATPase activity; F:ATP binding; F:metal ion binding; P:calcium ion transmembrane transport	-	IPR008250 (G3DSA:2.70.150.GENE3D); IPR008250 (PFAM); IPR030330 (PTHR24093:PANTHER); PTHR24093 (PANTHER); SSF81653 (SUPERFAMILY)
BPA_9527	sqd_drome ame: full=rna-binding protein squid ame: full=heterogeneous nuclear ribonucleoprotein 40 short=hnrnp 40	265	20	5.6e-47	0.642	2	F:nucleotide binding; F:nucleic acid binding	-	IPR012677 (G3DSA:3.30.70.GENE3D); IPR012677 (G3DSA:3.30.70.GENE3D); IPR000504 (PFAM); PTHR24012:SF308 (PANTHER); PTHR24012 (PANTHER); IPR000504 (PROSITE_PROFILES); IPR000504 (PROSITE_PROFILES); SSF54928 (SUPERFAMILY)
BPA_9535	---NA---	213	0	-	-		-	-	no IPS match
BPA_9555	---NA---	217	0	-	-		-	-	PTHR21407:SF1 (PANTHER); PTHR21407 (PANTHER); NON_CYTOPLASMIC_DOMAIN (PHOBIUS); SIGNAL_PEPTIDE_H_REGION (PHOBIUS); SIGNAL_PEPTIDE_N_REGION (PHOBIUS); SIGNAL_PEPTIDE_C_REGION (PHOBIUS); SIGNAL_PEPTIDE (PHOBIUS); SignalP-TM (SIGNALP_GRAM_POSITIVE); SignalP-noTM (SIGNALP_EUK)
BPA_9563	---NA---	279	0	-	-		-	-	NON_CYTOPLASMIC_DOMAIN (PHOBIUS); NON_CYTOPLASMIC_DOMAIN (PHOBIUS); TRANSMEMBRANE (PHOBIUS); CYTOPLASMIC_DOMAIN (PHOBIUS); TRANSMEMBRANE (PHOBIUS); TMhelix (TMHMM); TMhelix (TMHMM)
BPA_9566	---NA---	226	0	-	-	6	F:nucleoside diphosphate kinase activity; F:ATP binding; P:nucleoside diphosphate phosphorylation; P:GTP biosynthetic process; P:UTP biosynthetic process; P:CTP biosynthetic process	-	IPR001564 (G3DSA:3.30.70.GENE3D); IPR001564 (PFAM); IPR001564 (SUPERFAMILY)
BPA_9578	med25_drome ame: full=mediator of rna polymerase ii transcription subunit 25 ame: full=mediator complex subunit 25 ame: full=dmptov2	212	3	2.5e-30	0.75		-	-	IPR021394 (PFAM); PTHR12433 (PANTHER); PTHR12433:SF11 (PANTHER)
BPA_9594	---NA---	253	0	-	-		-	-	no IPS match
BPA_9648	---NA---	215	0	-	-		-	-	no IPS match
BPA_9661	---NA---	220	0	-	-	2	C:nuclear pore; P:transport	-	IPR007252 (PFAM)
BPA_9665	---NA---	300	0	-	-		-	-	PTHR23182 (PANTHER); PTHR23182:SF1 (PANTHER)
BPA_9680	---NA---	300	0	-	-		-	-	CYTOPLASMIC_DOMAIN (PHOBIUS); CYTOPLASMIC_DOMAIN (PHOBIUS); TRANSMEMBRANE (PHOBIUS); TRANSMEMBRANE (PHOBIUS); NON_CYTOPLASMIC_DOMAIN (PHOBIUS); TMhelix (TMHMM); TMhelix (TMHMM)
BPA_9686	---NA---	263	0	-	-		-	-	no IPS match
BPA_9707	---NA---	235	0	-	-		-	-	no IPS match
BPA_9713	---NA---	279	0	-	-		-	-	no IPS match
BPA_9724	srr55_drome ame: full=serine-arginine protein 55 short=srp55 ame: full=52 kda bracketing protein ame: full=b52 protein ame: full=protein enhancer of deformed	227	10	6.7e-24	0.898	2	F:nucleotide binding; F:nucleic acid binding	-	IPR012677 (G3DSA:3.30.70.GENE3D); IPR000504 (PFAM); PTHR10548 (PANTHER); IPR000504 (PROSITE_PROFILES); SSF54928 (SUPERFAMILY)
BPA_9728	dyhc_drome ame: full=dynein heavy cytoplasmic ame: full=dynein heavy cytosolic short=dyhc	277	7	4.1e-49	0.7057	2	F:microtubule motor activity; P:microtubule-based movement	-	IPR026983 (PANTHER); PTHR10676:SF28 (PANTHER)
BPA_9733	---NA---	236	0	-	-		-	-	no IPS match
BPA_9735	---NA---	216	0	-	-		-	-	PTHR22972 (PANTHER)
BPA_9737	fas_chick ame: full=fatty acid synthase includes: ame: full=	234	5	8.6e-19	0.684	2	F:oxidoreductase activity; P:metabolic process	-	IPR016040 (G3DSA:3.40.50.GENE3D); IPR002198 (PFAM); PTHR11712 (PANTHER); PTHR11712:SF221 (PANTHER); SSF51735 (SUPERFAMILY)
BPA_9746	hxd1_xentr ame: full=homeobox protein hox-d1	206	14	1e-13	0.8021	1	F:DNA binding	-	IPR001356 (PFAM); IPR009057 (G3DSA:1.10.10.GENE3D); PTHR24326:SF143 (PANTHER); PTHR24326 (PANTHER); IPR001356 (PROSITE_PROFILES); IPR009057 (SUPERFAMILY)
BPA_9762	clasp_drome ame: full=clip-associating protein ame: full=misexpression suppressor of ras 7 ame: full=protein multiple asters short=mast ame: full=protein orbit ame: full=protein chromosome bows	242	1	9.4e-28	0.83		-	-	no IPS match
BPA_9773	---NA---	222	0	-	-		-	-	no IPS match
BPA_9789	---NA---	200	0	-	-		-	-	no IPS match
BPA_9804	---NA---	240	0	-	-		-	-	no IPS match
BPA_9810	---NA---	200	0	-	-	2	F:oxidoreductase activity; P:metabolic process	-	IPR016040 (G3DSA:3.40.50.GENE3D); IPR002198 (PFAM); PTHR24322:SF31 (PANTHER); PTHR24322 (PANTHER); SSF51735 (SUPERFAMILY)
BPA_9880	titin_drome ame: full=titin ame: full=d-titin ame: full=kettin	207	1	1.3e-21	0.88	1	F:protein binding	-	IPR013783 (G3DSA:2.60.40.GENE3D); IPR013098 (PFAM); IPR007110 (PROSITE_PROFILES); SSF48726 (SUPERFAMILY)
BPA_9893	---NA---	217	0	-	-		-	-	no IPS match
BPA_9898	acsa_drome ame: full=acetyl-coenzyme a synthetase ame: full=acetate-- ligase ame: full=acetyl- synthetase short=acs short= ame: full=acyl-activating enzyme	211	20	1.3e-36	0.7505		-	-	IPR025110 (PFAM); G3DSA:3.30.300.30 (GENE3D); PTHR24095 (PANTHER); PTHR24095:SF126 (PANTHER); SSF56801 (SUPERFAMILY)
BPA_9916	---NA---	222	0	-	-		-	-	no IPS match
BPA_9927	uba1_human ame: full=ubiquitin-like modifier-activating enzyme 1 ame: full=protein a1s9 ame: full=ubiquitin-activating enzyme e1	215	18	5.2e-23	0.8178		-	-	IPR016040 (G3DSA:3.40.50.GENE3D); PTHR10953 (PANTHER); PTHR10953:SF4 (PANTHER); IPR009036 (SUPERFAMILY)
BPA_9929	---NA---	207	0	-	-		-	-	no IPS match
BPA_9934	bop1_droan ame: full=ribosome biogenesis protein bop1 homolog	216	20	5.5e-41	0.885	1	F:protein binding	-	IPR015943 (G3DSA:2.130.10.GENE3D); IPR001680 (PFAM); PTHR17605 (PANTHER); IPR019775 (PROSITE_PATTERNS); IPR017986 (PROSITE_PROFILES); IPR001680 (PROSITE_PROFILES); IPR017986 (SUPERFAMILY)
BPA_9948	---NA---	241	0	-	-		-	-	PTHR10044:SF93 (PANTHER); PTHR10044 (PANTHER)
BPA_9949	nipb_drome ame: full=nipped-b protein ame: full=scc2 homolog	358	5	3.7e-35	0.722		-	-	PTHR21704:SF18 (PANTHER); PTHR21704 (PANTHER)
BPA_9966	helz_danre ame: full=probable helicase with zinc finger domain	264	3	2.8e-13	0.64	1	F:metal ion binding	-	IPR000571 (G3DSA:4.10.1000.GENE3D); IPR000571 (PFAM); PTHR14928 (PANTHER); IPR000571 (PROSITE_PROFILES); SSF90229 (SUPERFAMILY)
BPA_9990	unc22_caeel ame: full=twitchin ame: full=uncoordinated protein 22	208	1	8.8e-13	0.65		-	-	IPR013098 (PFAM); IPR013783 (G3DSA:2.60.40.GENE3D); PTHR19897 (PANTHER); PTHR19897:SF155 (PANTHER); SSF48726 (SUPERFAMILY)
BPA_9991	rs27_homam ame: full=40s ribosomal protein s27	271	18	3.1e-40	0.8444		-	-	no IPS match
BPA_9995	---NA---	214	0	-	-		-	-	no IPS match
BPA_9998	---NA---	216	0	-	-		-	-	no IPS match
BPA_10006	---NA---	268	0	-	-		-	-	no IPS match
BPA_10011	sarm1_drome ame: full=sterile alpha and tir motif-containing protein 1 ame: full=tir-1 homolog short=dsarm	414	1	5.4e-24	0.7		-	-	no IPS match
BPA_10012	fabp_anoga ame: full=probable fatty acid-binding protein	367	20	2e-36	0.682		-	-	no IPS match
BPA_10033	---NA---	202	0	-	-		-	-	no IPS match
BPA_10036	scna_drome ame: full=sodium channel protein para ame: full=protein paralytic ame: full=sodium channel 1 short= av1	237	20	1.9e-46	0.7505	4	C:membrane; F:voltage-gated sodium channel activity; P:sodium ion transport; P:transmembrane transport	-	IPR005821 (PFAM); PTHR10037 (PANTHER); IPR028814 (PTHR10037:PANTHER)
BPA_10042	---NA---	258	0	-	-		-	-	no IPS match
BPA_10053	opa1_chick ame: full=dynamin-like 120 kda mitochondrial ame: full=optic atrophy protein 1 homolog contains: ame: full=dynamin-like 120 kda form s1 flags: precursor	221	7	4.5e-33	0.91		-	-	IPR022812 (PANTHER); PTHR11566:SF12 (PANTHER)
BPA_10057	---NA---	295	0	-	-		-	-	Coil (COILS); CYTOPLASMIC_DOMAIN (PHOBIUS); TRANSMEMBRANE (PHOBIUS); NON_CYTOPLASMIC_DOMAIN (PHOBIUS)
BPA_10061	ndka_drome ame: full=nucleoside diphosphate kinase short=ndk short=ndp kinase ame: full=abnormal wing disks protein ame: full=killer of prune protein	488	20	8.8e-104	0.882	6	F:nucleoside diphosphate kinase activity; F:ATP binding; P:nucleoside diphosphate phosphorylation; P:GTP biosynthetic process; P:UTP biosynthetic process; P:CTP biosynthetic process	-	IPR001564 (PRINTS); IPR001564 (SMART); IPR001564 (G3DSA:3.30.70.GENE3D); IPR001564 (PFAM); PTHR11349 (PANTHER); PTHR11349:SF46 (PANTHER); IPR023005 (PROSITE_PATTERNS); IPR001564 (SUPERFAMILY)
BPA_10069	---NA---	212	0	-	-	1	F:protein binding	-	IPR003598 (SMART); PF13895 (PFAM); IPR013783 (G3DSA:2.60.40.GENE3D); PTHR11640:SF50 (PANTHER); PTHR11640 (PANTHER); IPR007110 (PROSITE_PROFILES); SSF48726 (SUPERFAMILY)
BPA_10079	dyh7_human ame: full=dynein heavy chain axonemal ame: full=axonemal beta dynein heavy chain 7 ame: full=ciliary dynein heavy chain 7 ame: full=dynein heavy chain-like protein 2 ame: full=hdhc2	213	2	3.8e-12	0.7	2	F:microtubule motor activity; P:microtubule-based movement	-	PTHR10676:SF242 (PANTHER); IPR026983 (PANTHER)
BPA_10086	---NA---	326	0	-	-		-	-	SignalP-noTM (SIGNALP_GRAM_NEGATIVE)
BPA_10092	---NA---	265	0	-	-		-	-	no IPS match
BPA_10098	gnl3_drome ame: full=guanine nucleotide-binding 3 homolog ame: full=nucleostemin 1 ame: full=nucleostemin homolog	452	2	5e-45	0.76		-	-	Coil (COILS); IPR027417 (G3DSA:3.40.50.GENE3D); IPR014813 (PFAM); PTHR11089 (PANTHER); PTHR11089:SF30 (PANTHER)
BPA_10102	dia_drome ame: full=protein diaphanous	262	1	1.4e-24	0.88	3	F:actin binding; P:actin filament organization; P:cell cycle	-	Coil (COILS); IPR027658 (PTHR23213:PANTHER); PTHR23213 (PANTHER); IPR015425 (PROSITE_PROFILES); SSF101447 (SUPERFAMILY)
BPA_10116	psa71_drome ame: full=proteasome subunit alpha type-7-1 ame: full=pros- ame: full=proteasome 28 kda subunit 1	262	20	2.9e-51	0.8705	3	C:proteasome core complex; F:threonine-type endopeptidase activity; P:proteolysis involved in cellular protein catabolic process	-	IPR029055 (G3DSA:3.60.20.GENE3D); IPR001353 (PFAM); PTHR11599:SF15 (PANTHER); PTHR11599 (PANTHER); IPR023332 (PROSITE_PROFILES); IPR029055 (SUPERFAMILY)
BPA_10132	---NA---	200	0	-	-		-	-	no IPS match
BPA_10134	tpm2_drome ame: full=tropomyosin-2 ame: full=tropomyosin i	232	20	2.2e-32	0.8285		-	-	Coil (COILS); IPR000533 (PFAM); G3DSA:1.10.287.950 (GENE3D); PTHR19269:SF44 (PANTHER); PTHR19269 (PANTHER); IPR000533 (PROSITE_PATTERNS); SSF57997 (SUPERFAMILY)
BPA_10136	drg2_bovin ame: full=developmentally-regulated gtp-binding protein 2 short=drg-2	245	18	1.8e-42	0.8306	1	F:GTP binding	-	IPR006073 (PRINTS); IPR027417 (G3DSA:3.40.50.GENE3D); IPR006073 (PFAM); PTHR11702:SF26 (PANTHER); PTHR11702 (PANTHER); IPR006074 (PROSITE_PATTERNS); PS51710 (PROSITE_PROFILES); IPR027417 (SUPERFAMILY)
BPA_10141	---NA---	206	0	-	-		-	-	no IPS match
BPA_10143	---NA---	226	0	-	-		-	-	no IPS match
BPA_10157	---NA---	231	0	-	-		-	-	SignalP-noTM (SIGNALP_EUK)
BPA_10164	---NA---	219	0	-	-		-	-	G3DSA:1.10.510.10 (GENE3D); PTHR17583 (PANTHER)
BPA_10184	ub2wb_danre ame: full=probable ubiquitin-conjugating enzyme e2 w-b ame: full=ubiquitin carrier protein w-b ame: full=ubiquitin-protein ligase w-b	201	20	2.1e-35	0.7105		-	-	IPR016135 (G3DSA:3.10.110.GENE3D); IPR000608 (PFAM); PTHR24067:SF35 (PANTHER); PTHR24067 (PANTHER); IPR000608 (PROSITE_PROFILES); IPR016135 (SUPERFAMILY)
BPA_10198	---NA---	228	0	-	-		-	-	no IPS match
BPA_10202	osbl8_human ame: full=oxysterol-binding protein 8 short=orp-8 short=osbp-related protein 8	228	2	1.3e-17	0.65		-	-	PTHR10972:SF79 (PANTHER); IPR000648 (PANTHER); SSF144000 (SUPERFAMILY)
BPA_10212	u520_drome ame: full= u5 small nuclear ribonucleoprotein 200 kda helicase ame: full=protein lethal 72ab	223	5	2.1e-41	0.864		-	-	PTHR11752 (PANTHER); PTHR11752:SF55 (PANTHER)
BPA_10214	---NA---	428	0	-	-		-	-	no IPS match
BPA_10218	---NA---	220	0	-	-		-	-	NON_CYTOPLASMIC_DOMAIN (PHOBIUS); CYTOPLASMIC_DOMAIN (PHOBIUS); CYTOPLASMIC_DOMAIN (PHOBIUS); TRANSMEMBRANE (PHOBIUS); TRANSMEMBRANE (PHOBIUS); TMhelix (TMHMM)
BPA_10219	dhe3_drome ame: full=glutamate mitochondrial short=gdh flags: precursor	252	1	2.6e-28	0.89		-	-	G3DSA:1.10.287.140 (GENE3D)
BPA_10222	---NA---	204	0	-	-		-	-	no IPS match
BPA_10226	gnai_drome ame: full=g protein alpha i subunit ame: full=guanine nucleotide-binding protein g subunit alpha 65a	208	20	5.1e-26	0.7635	5	F:GTPase activity; F:signal transducer activity; F:guanyl nucleotide binding; F:G-protein beta/gamma-subunit complex binding; P:G-protein coupled receptor signaling pathway	-	IPR011025 (G3DSA:1.10.400.GENE3D); PTHR10218:SF178 (PANTHER); IPR001019 (PANTHER); IPR011025 (SUPERFAMILY)
BPA_10229	unc22_caeel ame: full=twitchin ame: full=uncoordinated protein 22	220	1	2.9e-23	0.75	1	F:protein binding	-	IPR013783 (G3DSA:2.60.40.GENE3D); IPR003961 (PFAM); IPR013783 (G3DSA:2.60.40.GENE3D); PTHR19897:SF155 (PANTHER); PTHR19897 (PANTHER); IPR003961 (PROSITE_PROFILES); IPR003961 (SUPERFAMILY)
BPA_10235	---NA---	301	0	-	-		-	-	no IPS match
BPA_10245	rhg39_human ame: full=rho gtpase-activating protein 39	211	2	1.3e-12	0.72	1	C:cytoskeleton	-	IPR000857 (PFAM); PTHR23177 (PANTHER); PTHR23177:SF1 (PANTHER); IPR000857 (PROSITE_PROFILES)
BPA_10263	---NA---	208	0	-	-		-	-	no IPS match
BPA_10269	---NA---	235	0	-	-		-	-	no IPS match
BPA_10279	---NA---	240	0	-	-		-	-	TMhelix (TMHMM)
BPA_10294	u520_drome ame: full= u5 small nuclear ribonucleoprotein 200 kda helicase ame: full=protein lethal 72ab	256	17	1.2e-50	0.7924	2	F:nucleic acid binding; F:ATP binding	-	IPR027417 (G3DSA:3.40.50.GENE3D); IPR011545 (PFAM); PTHR11752:SF55 (PANTHER); PTHR11752 (PANTHER); IPR027417 (SUPERFAMILY)
BPA_10302	---NA---	204	0	-	-	1	C:extracellular space	-	IPR023796 (PFAM); G3DSA:3.30.497.10 (GENE3D); G3DSA:2.30.39.10 (GENE3D); PTHR11461:SF52 (PANTHER); IPR000215 (PANTHER); IPR023796 (SUPERFAMILY)
BPA_10311	---NA---	254	0	-	-		-	-	no IPS match
BPA_10312	---NA---	233	0	-	-		-	-	no IPS match
BPA_10335	---NA---	263	0	-	-		-	-	no IPS match
BPA_10355	flna_drome ame: full=filamin-a short=fln-a ame: full=actin-binding protein 280 short=abp-280 ame: full=filamin-1 ame: full=filamin1	276	8	4.4e-56	0.8175	1	F:actin filament binding	-	IPR001715 (G3DSA:1.10.418.GENE3D); IPR001715 (PFAM); PTHR11915 (PANTHER); IPR028559 (PTHR11915:PANTHER); IPR001715 (SUPERFAMILY)
BPA_10356	vps39_mouse ame: full=vam6 vps39-like protein	213	2	1.5e-14	0.765		-	-	Coil (COILS)
BPA_10384	big1_mouse ame: full=brefeldin a-inhibited guanine nucleotide-exchange protein 1 short=big1 short=brefeldin a-inhibited gep 1 ame: full=adp-ribosylation factor guanine nucleotide-exchange factor 1	247	7	1.9e-27	0.6514		-	-	PTHR10663:SF124 (PANTHER); PTHR10663 (PANTHER)
BPA_10391	---NA---	255	0	-	-	1	F:protein binding	-	IPR013162 (PFAM); IPR013783 (G3DSA:2.60.40.GENE3D); PTHR11640:SF50 (PANTHER); PTHR11640 (PANTHER); IPR007110 (PROSITE_PROFILES); SSF48726 (SUPERFAMILY)
BPA_10409	---NA---	220	0	-	-		-	-	no IPS match
BPA_10415	---NA---	241	0	-	-		-	-	PTHR23345 (PANTHER); PTHR23345:SF13 (PANTHER)
BPA_10416	---NA---	249	0	-	-		-	-	no IPS match
BPA_10428	---NA---	213	0	-	-		-	-	no IPS match
BPA_10438	snx12_human ame: full=sorting nexin-12	287	16	6.6e-47	0.7306	1	F:phosphatidylinositol binding	-	IPR001683 (PFAM); IPR001683 (G3DSA:3.30.1520.GENE3D); PTHR10555 (PANTHER); PTHR10555:SF72 (PANTHER); IPR001683 (PROSITE_PROFILES); IPR001683 (SUPERFAMILY)
BPA_10447	dyh6_human ame: full=dynein heavy chain axonemal ame: full=axonemal beta dynein heavy chain 6 ame: full=ciliary dynein heavy chain 6	252	20	4e-29	0.6505	5	C:axonemal dynein complex; F:microtubule motor activity; F:ATPase activity; P:cilium or flagellum-dependent cell motility; P:microtubule-based movement	-	IPR027417 (G3DSA:3.40.50.GENE3D); IPR024317 (PFAM); IPR026980 (PTHR10676:PANTHER); IPR026983 (PANTHER)
BPA_10466	---NA---	272	0	-	-		-	-	no IPS match
BPA_10475	---NA---	226	0	-	-		-	-	no IPS match
BPA_10489	---NA---	222	0	-	-		-	-	no IPS match
BPA_10498	---NA---	217	0	-	-		-	-	no IPS match
BPA_10501	---NA---	213	0	-	-		-	-	PTHR24213:SF9 (PANTHER); PTHR24213 (PANTHER)
BPA_10528	---NA---	226	0	-	-		-	-	no IPS match
BPA_10536	---NA---	210	0	-	-		-	-	no IPS match
BPA_10546	ehd3_human ame: full=eh domain-containing protein 3 ame: full=past homolog 3	287	11	3.9e-45	0.8591	1	P:endocytic recycling	-	PF00350 (PFAM); IPR029952 (PTHR11216:PANTHER); PTHR11216 (PANTHER); IPR027417 (SUPERFAMILY)
BPA_10566	---NA---	264	0	-	-		-	-	IPR002018 (PFAM); PTHR11559:SF80 (PANTHER); PTHR11559 (PANTHER)
BPA_10570	---NA---	232	0	-	-		-	-	SignalP-TM (SIGNALP_GRAM_POSITIVE)
BPA_10571	---NA---	261	0	-	-		-	-	no IPS match
BPA_10591	necap_drome ame: full=necap-like protein cg9132	574	11	1e-101	0.68	2	C:membrane; P:endocytosis	-	IPR012466 (PFAM); IPR011993 (G3DSA:2.30.29.GENE3D); PTHR12847:SF3 (PANTHER); PTHR12847 (PANTHER); SSF50729 (SUPERFAMILY)
BPA_10593	nipb_drome ame: full=nipped-b protein ame: full=scc2 homolog	263	1	7.1e-39	0.85		-	-	IPR024986 (PFAM)
BPA_10595	---NA---	207	0	-	-		-	-	IPR024420 (PFAM); PTHR12975:SF6 (PANTHER); IPR024420 (PANTHER)
BPA_10598	---NA---	206	0	-	-		-	-	IPR014044 (G3DSA:3.40.33.GENE3D); IPR014044 (SUPERFAMILY)
BPA_10608	lis1_drome ame: full=lissencephaly-1 homolog short=dlis-1 short=dlis1 short=lissencephaly1	246	20	3.8e-50	0.9035	1	F:protein binding	-	IPR020472 (PRINTS); IPR001680 (SMART); IPR015943 (G3DSA:2.130.10.GENE3D); IPR001680 (PFAM); PTHR22847:SF390 (PANTHER); PTHR22847 (PANTHER); IPR019775 (PROSITE_PATTERNS); IPR019775 (PROSITE_PATTERNS); IPR017986 (PROSITE_PROFILES); IPR001680 (PROSITE_PROFILES); IPR001680 (PROSITE_PROFILES); IPR017986 (SUPERFAMILY)
BPA_10616	tra1_drome ame: full=transcription-associated protein 1 ame: full=dtra1	218	3	7.1e-39	0.8867	1	F:phosphotransferase activity, alcohol group as acceptor	-	PTHR11139:SF1 (PANTHER); PTHR11139 (PANTHER); IPR000403 (PROSITE_PROFILES); IPR011009 (SUPERFAMILY)
BPA_10617	rl35a_human ame: full=60s ribosomal protein l35a ame: full=cell growth-inhibiting gene 33 protein	422	16	4.5e-43	0.6513	3	C:ribosome; F:structural constituent of ribosome; P:translation	-	IPR001780 (PFAM); IPR001780 (PANTHER); PTHR10902:SF0 (PANTHER); IPR018266 (PROSITE_PATTERNS); IPR009000 (SUPERFAMILY)
BPA_10625	---NA---	253	0	-	-		-	-	SignalP-TM (SIGNALP_GRAM_POSITIVE)
BPA_10638	---NA---	227	0	-	-		-	-	G3DSA:3.40.50.980 (GENE3D); NON_CYTOPLASMIC_DOMAIN (PHOBIUS); CYTOPLASMIC_DOMAIN (PHOBIUS); TRANSMEMBRANE (PHOBIUS); TMhelix (TMHMM)
BPA_10657	---NA---	241	0	-	-		-	-	no IPS match
BPA_10670	---NA---	212	0	-	-		-	-	Coil (COILS)
BPA_10694	---NA---	375	0	-	-		-	-	SignalP-TM (SIGNALP_GRAM_POSITIVE)
BPA_10706	dca11_caebr ame: full=ddb1- and cul4-associated factor 11 homolog ame: full=wd repeat-containing protein 23	383	9	2e-17	0.5411	1	F:protein binding	-	IPR001680 (SMART); IPR015943 (G3DSA:2.130.10.GENE3D); IPR001680 (PFAM); PTHR19847 (PANTHER); PTHR19847:SF7 (PANTHER); IPR017986 (PROSITE_PROFILES); IPR001680 (PROSITE_PROFILES); IPR017986 (SUPERFAMILY)
BPA_10708	atg16_xentr ame: full=autophagy-related protein 16 ame: full=apg16-like 1	1145	20	1.2e-94	0.56	1	F:protein binding	-	IPR020472 (PRINTS); IPR001680 (SMART); IPR015943 (G3DSA:2.130.10.GENE3D); IPR001680 (PFAM); PTHR19878 (PANTHER); IPR019775 (PROSITE_PATTERNS); IPR019775 (PROSITE_PATTERNS); IPR019775 (PROSITE_PATTERNS); IPR001680 (PROSITE_PROFILES); IPR001680 (PROSITE_PROFILES); IPR017986 (PROSITE_PROFILES); IPR001680 (PROSITE_PROFILES); IPR001680 (PROSITE_PROFILES); IPR017986 (SUPERFAMILY)
BPA_10713	---NA---	1198	0	-	-	2	F:catalytic activity; P:metabolic process	-	IPR004245 (PFAM); IPR017849 (G3DSA:3.40.720.GENE3D); IPR004245 (PANTHER); PTHR10974:SF9 (PANTHER); IPR017850 (SUPERFAMILY)
BPA_10715	sydm_rat ame: full=aspartate--trna mitochondrial ame: full=aspartyl-trna synthetase short= flags: precursor	687	20	1.3e-28	0.624	4	F:nucleic acid binding; F:aminoacyl-tRNA ligase activity; F:ATP binding; P:tRNA aminoacylation for protein translation	-	IPR004365 (PFAM); IPR012340 (G3DSA:2.40.50.GENE3D); IPR004524 (PTHR22594:PANTHER); IPR018150 (PANTHER); IPR012340 (SUPERFAMILY); IPR012340 (SUPERFAMILY)
BPA_10723	---NA---	1120	0	-	-		-	-	no IPS match
BPA_10724	ab17c_danre ame: full=alpha beta hydrolase domain-containing protein 17c	658	20	2.1e-83	0.8625		-	-	IPR029058 (G3DSA:3.40.50.GENE3D); IPR029059 (PFAM); PTHR12277:SF55 (PANTHER); PTHR12277 (PANTHER); IPR029058 (SUPERFAMILY)
BPA_10733	klc_drome ame: full=kinesin light chain short=klc	504	19	3.6e-109	0.7816	3	C:kinesin complex; F:microtubule motor activity; F:protein binding	-	Coil (COILS); IPR002151 (PRINTS); IPR015390 (PFAM); IPR011990 (G3DSA:1.25.40.GENE3D); PTHR19959:SF117 (PANTHER); PTHR19959 (PANTHER); SSF48452 (SUPERFAMILY)
BPA_10734	ndst_drome ame: full=bifunctional heparan sulfate n-deacetylase n-sulfotransferase ame: full=glucosaminyl n-deacetylase n-sulfotransferase ame: full=sulfateless includes: ame: full=heparan sulfate n-deacetylase includes: ame: full=heparan sulfate n-sulfotransferase	542	20	1.9e-104	0.671	1	F:sulfotransferase activity	-	IPR000863 (PFAM); IPR027417 (G3DSA:3.40.50.GENE3D); PTHR10605:SF34 (PANTHER); PTHR10605 (PANTHER); IPR027417 (SUPERFAMILY)
BPA_10735	txtp_caeel ame: full= tricarboxylate transport mitochondrial ame: full=citrate transport protein short=ctp flags: precursor	636	20	1.7e-74	0.5905		-	-	IPR018108 (PFAM); IPR023395 (G3DSA:1.50.40.GENE3D); PTHR24089:SF102 (PANTHER); PTHR24089 (PANTHER); IPR018108 (PROSITE_PROFILES); IPR018108 (PROSITE_PROFILES); IPR023395 (SUPERFAMILY)
BPA_10739	ccdc6_mouse ame: full=coiled-coil domain-containing protein 6	1431	3	1.8e-98	0.74		-	-	Coil (COILS); Coil (COILS); Coil (COILS); Coil (COILS); IPR019152 (PFAM); PTHR15276:SF0 (PANTHER); IPR019152 (PANTHER)
BPA_10742	---NA---	668	0	-	-	3	C:ribosome; F:structural constituent of ribosome; P:translation	-	IPR002671 (PFAM); PTHR10064:SF0 (PANTHER); IPR002671 (PANTHER)
BPA_10748	miro_drome ame: full=mitochondrial rho gtpase short=miro short=dmiro	839	20	1.7e-134	0.736	5	C:intracellular; C:membrane; F:GTP binding; P:small GTPase mediated signal transduction; P:protein transport	-	IPR001806 (PRINTS); IPR020849 (SMART); IPR003578 (SMART); IPR003579 (SMART); IPR027417 (G3DSA:3.40.50.GENE3D); IPR001806 (PFAM); PTHR24072 (PANTHER); PTHR24072:SF73 (PANTHER); IPR018247 (PROSITE_PATTERNS); IPR020860 (PROSITE_PROFILES); IPR027417 (SUPERFAMILY)
BPA_10752	---NA---	478	0	-	-		-	-	NON_CYTOPLASMIC_DOMAIN (PHOBIUS); TRANSMEMBRANE (PHOBIUS); CYTOPLASMIC_DOMAIN (PHOBIUS); TMhelix (TMHMM)
BPA_10753	eftu_mouse ame: full=elongation factor mitochondrial flags: precursor	643	20	1.2e-95	0.7655	2	F:GTPase activity; F:GTP binding	-	IPR027417 (G3DSA:3.40.50.GENE3D); IPR004161 (PFAM); G3DSA:2.40.30.10 (GENE3D); G3DSA:2.40.30.10 (GENE3D); IPR000795 (PFAM); PTHR23115 (PANTHER); PTHR23115:SF112 (PANTHER); IPR027417 (SUPERFAMILY); IPR009001 (SUPERFAMILY); IPR009000 (SUPERFAMILY)
BPA_10759	pds5b_human ame: full=sister chromatid cohesion protein pds5 homolog b ame: full=androgen-induced proliferation inhibitor ame: full=androgen-induced prostate proliferative shutoff-associated protein as3	748	13	6.5e-23	0.5454		-	-	PTHR12663 (PANTHER)
BPA_10770	ppce_pig ame: full=prolyl endopeptidase short=pe ame: full=post-proline cleaving enzyme	948	9	6.4e-106	0.6222	3	F:serine-type endopeptidase activity; F:serine-type exopeptidase activity; P:proteolysis	-	IPR023302 (PFAM); IPR023302 (G3DSA:2.130.10.GENE3D); IPR002470 (PANTHER); PTHR11757:SF2 (PANTHER); SSF50993 (SUPERFAMILY)
BPA_10773	---NA---	692	0	-	-		-	-	Coil (COILS)
BPA_10776	---NA---	1438	0	-	-		-	-	SIGNAL_PEPTIDE_C_REGION (PHOBIUS); NON_CYTOPLASMIC_DOMAIN (PHOBIUS); SIGNAL_PEPTIDE_N_REGION (PHOBIUS); SIGNAL_PEPTIDE_H_REGION (PHOBIUS); SIGNAL_PEPTIDE (PHOBIUS); SignalP-TM (SIGNALP_GRAM_POSITIVE); SignalP-noTM (SIGNALP_EUK); TMhelix (TMHMM)
BPA_10777	---NA---	538	0	-	-		-	-	no IPS match
BPA_10783	ankhm_drome ame: full=ankyrin repeat and kh domain-containing protein mask ame: full=multiple ankyrin repeat single kh domain-containing protein	1487	20	0	0.619	1	F:protein binding	-	Coil (COILS); IPR002110 (PRINTS); IPR002110 (SMART); IPR020683 (G3DSA:1.25.40.GENE3D); IPR020683 (G3DSA:1.25.40.GENE3D); IPR020683 (PFAM); PTHR24139 (PANTHER); PTHR24139:SF7 (PANTHER); IPR002110 (PROSITE_PROFILES); IPR002110 (PROSITE_PROFILES); IPR002110 (PROSITE_PROFILES); IPR002110 (PROSITE_PROFILES); IPR002110 (PROSITE_PROFILES); IPR020683 (PROSITE_PROFILES); IPR002110 (PROSITE_PROFILES); IPR0…
BPA_10793	atna_drome ame: full=sodium potassium-transporting atpase subunit alpha short=na(+) k(+) atpase alpha subunit ame: full=sodium pump subunit alpha	526	20	4.9e-103	0.867	1	F:nucleotide binding	-	IPR023214 (G3DSA:3.40.50.GENE3D); PF13246 (PFAM); IPR023299 (G3DSA:3.40.1110.GENE3D); PTHR24093:SF244 (PANTHER); PTHR24093 (PANTHER); IPR023299 (SUPERFAMILY)
BPA_10794	mppa_ponab ame: full=mitochondrial-processing peptidase subunit alpha ame: full=alpha-mpp flags: precursor	961	20	3.5e-104	0.564	2	F:catalytic activity; F:metal ion binding	-	IPR011237 (G3DSA:3.30.830.GENE3D); IPR007863 (PFAM); IPR011237 (G3DSA:3.30.830.GENE3D); PTHR11851:SF49 (PANTHER); PTHR11851 (PANTHER); IPR011249 (SUPERFAMILY); IPR011249 (SUPERFAMILY)
BPA_10795	---NA---	556	0	-	-		-	-	no IPS match
BPA_10797	---NA---	571	0	-	-		-	-	no IPS match
BPA_10803	---NA---	579	0	-	-		-	-	no IPS match
BPA_10809	rreb1_chick ame: full=ras-responsive element-binding protein 1 short=rreb-1	1005	3	2.5e-12	0.6633	2	F:nucleic acid binding; F:metal ion binding	-	IPR015880 (SMART); IPR013087 (G3DSA:3.30.160.GENE3D); PF13894 (PFAM); PTHR23233 (PANTHER); PTHR23233:SF42 (PANTHER); IPR007087 (PROSITE_PATTERNS); IPR007087 (PROSITE_PROFILES); SSF57667 (SUPERFAMILY)
BPA_10816	ilf2_drome ame: full=interleukin enhancer-binding factor 2 homolog	753	20	8.4e-140	0.58	4	F:RNA binding; F:ATP binding; F:transferase activity; P:immune response	-	IPR006561 (SMART); IPR006561 (PFAM); G3DSA:3.30.460.10 (GENE3D); PTHR10910 (PANTHER); IPR006561 (PROSITE_PROFILES); IPR006116 (PROSITE_PROFILES); SSF81301 (SUPERFAMILY)
BPA_10817	maox_anapl ame: full=nadp-dependent malic enzyme short=nadp-me	489	20	1.3e-37	0.671	3	F:malate dehydrogenase (decarboxylating) (NAD+) activity; F:NAD binding; P:oxidation-reduction process	-	IPR012302 (SMART); IPR016040 (G3DSA:3.40.50.GENE3D); IPR012302 (PFAM); PTHR23406 (PANTHER); PTHR23406:SF10 (PANTHER); SSF51735 (SUPERFAMILY)
BPA_10822	---NA---	224	0	-	-		-	-	no IPS match
BPA_10828	---NA---	209	0	-	-		-	-	no IPS match
BPA_10840	---NA---	238	0	-	-		-	-	PTHR13950 (PANTHER); PTHR13950:SF9 (PANTHER)
BPA_10841	dyh6_human ame: full=dynein heavy chain axonemal ame: full=axonemal beta dynein heavy chain 6 ame: full=ciliary dynein heavy chain 6	229	20	2.5e-32	0.693	5	C:axonemal dynein complex; F:microtubule motor activity; F:ATPase activity; P:cilium or flagellum-dependent cell motility; P:microtubule-based movement	-	IPR027417 (G3DSA:3.40.50.GENE3D); IPR026983 (PANTHER); IPR026980 (PTHR10676:PANTHER)
BPA_10865	uggg_drome ame: full=udp-glucose:glycoprotein glucosyltransferase short=ugt short=dugt ame: full=udp--glc:glycoprotein glucosyltransferase flags: precursor	205	1	1.2e-20	0.85	2	F:UDP-glucose:glycoprotein glucosyltransferase activity; P:protein glycosylation	-	IPR009448 (PANTHER); PTHR11226:SF0 (PANTHER)
BPA_10869	hcd2_drome ame: full=3-hydroxyacyl- dehydrogenase type-2 ame: full=17-beta-hydroxysteroid dehydrogenase 10 short=17-beta-hsd 10 ame: full=3-hydroxy-2-methylbutyryl- dehydrogenase ame: full=3-hydroxyacyl- dehydrogenase type ii ame: full=mitochondrial ribonuclease p protein 2 short=mitochondrial rnase p protein 2 ame: full=scully protein ame: full=type ii hadh	210	6	1.4e-37	0.87	2	F:alcohol dehydrogenase (NAD) activity; P:oxidation-reduction process	-	IPR002424 (PRINTS); IPR016040 (G3DSA:3.40.50.GENE3D); IPR002198 (PFAM); PTHR24316 (PANTHER); PTHR24316:SF251 (PANTHER); IPR020904 (PROSITE_PATTERNS); SSF51735 (SUPERFAMILY)
BPA_10874	---NA---	225	0	-	-		-	-	no IPS match
BPA_10882	naa15_human ame: full=n-alpha-acetyltransferase auxiliary subunit ame: full=gastric cancer antigen ga19 ame: full=n-terminal acetyltransferase ame: full=nmda receptor-regulated protein 1 ame: full=protein tubedown-1 ame: full=tbdn100	210	6	1.2e-35	0.9017	1	F:protein binding	-	PF13414 (PFAM); IPR011990 (G3DSA:1.25.40.GENE3D); PTHR22767:SF4 (PANTHER); PTHR22767 (PANTHER); IPR013026 (PROSITE_PROFILES); SSF48452 (SUPERFAMILY)
BPA_10890	ddx19_drome ame: full=dead-box helicase dbp80	225	20	5.3e-35	0.7615		-	-	IPR027417 (G3DSA:3.40.50.GENE3D); PTHR24031:SF194 (PANTHER); PTHR24031 (PANTHER); IPR027417 (SUPERFAMILY)
BPA_10909	---NA---	252	0	-	-		-	-	no IPS match
BPA_10912	---NA---	271	0	-	-		-	-	IPR023780 (PFAM); IPR016197 (SUPERFAMILY)
BPA_10937	---NA---	222	0	-	-		-	-	SIGNAL_PEPTIDE (PHOBIUS); SIGNAL_PEPTIDE_C_REGION (PHOBIUS); NON_CYTOPLASMIC_DOMAIN (PHOBIUS); SIGNAL_PEPTIDE_N_REGION (PHOBIUS); SIGNAL_PEPTIDE_H_REGION (PHOBIUS); SignalP-noTM (SIGNALP_GRAM_NEGATIVE); SignalP-TM (SIGNALP_GRAM_POSITIVE); SignalP-noTM (SIGNALP_EUK)
BPA_10953	---NA---	227	0	-	-		-	-	no IPS match
BPA_10960	---NA---	219	0	-	-		-	-	Coil (COILS); Coil (COILS)
BPA_10987	abl_drome ame: full=tyrosine-protein kinase abl ame: full=d-ash ame: full=protein abelson	225	1	3.5e-21	0.89		-	-	no IPS match
BPA_10990	---NA---	240	0	-	-		-	-	no IPS match
BPA_11004	---NA---	200	0	-	-		-	-	no IPS match
BPA_11009	---NA---	204	0	-	-		-	-	no IPS match
BPA_11011	---NA---	221	0	-	-		-	-	no IPS match
BPA_11025	y1505_drome ame: full=la-related protein cg11505 ame: full=la ribonucleoprotein domain family member cg11505	207	5	7.6e-34	0.836		-	-	IPR006630 (SMART); IPR006630 (PFAM); IPR011991 (G3DSA:1.10.10.GENE3D); PTHR22792:SF48 (PANTHER); PTHR22792 (PANTHER); IPR006630 (PROSITE_PROFILES); SSF46785 (SUPERFAMILY)
BPA_11042	facr1_xenla ame: full=fatty acyl- reductase 1 ame: full=male sterility domain-containing protein 2	240	13	1.1e-17	0.6446	1	F:fatty-acyl-CoA reductase (alcohol-forming) activity	-	IPR013120 (PFAM); IPR016040 (G3DSA:3.40.50.GENE3D); IPR026055 (PANTHER); PTHR11011:SF7 (PANTHER); SSF51735 (SUPERFAMILY)
BPA_11072	sync_mouse ame: full=asparagine--trna cytoplasmic ame: full=asparaginyl-trna synthetase short=	207	16	1.4e-29	0.7394	4	C:cytoplasm; F:asparagine-tRNA ligase activity; F:ATP binding; P:asparaginyl-tRNA aminoacylation	-	G3DSA:3.30.930.10 (GENE3D); IPR004364 (PFAM); IPR018150 (PANTHER); IPR004522 (PTHR22594:PANTHER); SSF55681 (SUPERFAMILY)
BPA_11081	---NA---	273	0	-	-		-	-	PTHR23278:SF2 (PANTHER); PTHR23278 (PANTHER)
BPA_11086	---NA---	301	0	-	-	1	F:protein binding	-	PF13895 (PFAM); IPR013783 (G3DSA:2.60.40.GENE3D); IPR013098 (PFAM); IPR007110 (PROSITE_PROFILES); IPR007110 (PROSITE_PROFILES); SSF48726 (SUPERFAMILY)
BPA_11091	prdx3_ponab ame: full=thioredoxin-dependent peroxide mitochondrial ame: full=peroxiredoxin-3 flags: precursor	230	20	7.8e-36	0.838	3	F:antioxidant activity; F:oxidoreductase activity; P:oxidation-reduction process	-	IPR012336 (G3DSA:3.40.30.GENE3D); IPR000866 (PFAM); PTHR10681 (PANTHER); PTHR10681:SF101 (PANTHER); IPR012336 (SUPERFAMILY)
BPA_11094	nup98_rat ame: full=nuclear pore complex protein nup98-nup96 contains: ame: full=nuclear pore complex protein nup98 ame: full=98 kda nucleoporin ame: full=nucleoporin nup98 short=nup98 contains: ame: full=nuclear pore complex protein nup96 ame: full=96 kda nucleoporin ame: full=nucleoporin nup96 short=nup96	233	1	8.9e-11	0.6		-	-	IPR021967 (PFAM); PTHR23198:SF0 (PANTHER); PTHR23198 (PANTHER)
BPA_11103	---NA---	206	0	-	-		-	-	no IPS match
BPA_11107	---NA---	211	0	-	-		-	-	no IPS match
BPA_11109	---NA---	215	0	-	-		-	-	no IPS match
BPA_11116	fat2_drome ame: full=fat-like cadherin-related tumor suppressor homolog ame: full=protein kugelei flags: precursor	232	7	1.3e-45	0.5914	2	F:calcium ion binding; F:protein binding	-	IPR000742 (SMART); IPR001881 (SMART); G3DSA:2.10.25.10 (GENE3D); G3DSA:2.10.25.10 (GENE3D); IPR000742 (PFAM); PTHR24026 (PANTHER); PTHR24026:SF39 (PANTHER); IPR013032 (PROSITE_PATTERNS); IPR000742 (PROSITE_PROFILES); IPR000742 (PROSITE_PROFILES); IPR000742 (PROSITE_PROFILES); SSF57196 (SUPERFAMILY)
BPA_11144	---NA---	218	0	-	-	3	C:kinesin complex; F:microtubule motor activity; P:microtubule-based movement	-	PTHR24115:SF345 (PANTHER); IPR027640 (PANTHER)
BPA_11150	dock8_mouse ame: full=dedicator of cytokinesis protein 8	449	3	3.7e-13	0.6133	2	F:guanyl-nucleotide exchange factor activity; P:small GTPase mediated signal transduction	-	IPR021816 (PFAM); IPR026791 (PANTHER); PTHR23317:SF76 (PANTHER)
BPA_11151	rent1_drome ame: full=regulator of nonsense transcripts 1 homolog	249	10	1.4e-43	0.801		-	-	PF13086 (PFAM); PTHR10887:SF340 (PANTHER); PTHR10887 (PANTHER)
BPA_11152	---NA---	209	0	-	-	3	F:6-phosphofructo-2-kinase activity; F:ATP binding; P:fructose metabolic process	-	IPR013079 (PFAM); IPR027417 (G3DSA:3.40.50.GENE3D)
BPA_11160	---NA---	275	0	-	-		-	-	IPR011042 (G3DSA:2.120.10.GENE3D); SSF63825 (SUPERFAMILY)
BPA_11171	abcf3_human ame: full=atp-binding cassette sub-family f member 3	274	13	6.8e-29	0.6846		-	-	IPR027417 (G3DSA:3.40.50.GENE3D); PTHR19211 (PANTHER); PTHR19211:SF45 (PANTHER)
BPA_11174	---NA---	242	0	-	-		-	-	no IPS match
BPA_11185	mam_drome ame: full=neurogenic protein mastermind	233	1	8.4e-13	0.89		-	-	CYTOPLASMIC_DOMAIN (PHOBIUS); TRANSMEMBRANE (PHOBIUS); NON_CYTOPLASMIC_DOMAIN (PHOBIUS); TMhelix (TMHMM)
BPA_11187	---NA---	235	0	-	-		-	-	no IPS match
BPA_11199	hipk1_mouse ame: full=homeodomain-interacting protein kinase 1 ame: full=nuclear body-associated kinase 2 ame: full=protein kinase myak	211	9	5.5e-26	0.8133		-	-	PTHR24058 (PANTHER); PTHR24058:SF43 (PANTHER)
BPA_11214	---NA---	255	0	-	-		-	-	no IPS match
BPA_11227	---NA---	214	0	-	-		-	-	SignalP-TM (SIGNALP_GRAM_POSITIVE)
BPA_11250	zswm8_bovin ame: full=zinc finger swim domain-containing protein 8	204	3	1.5e-30	0.89		-	-	PTHR22619 (PANTHER); PTHR22619:SF1 (PANTHER); SignalP-noTM (SIGNALP_EUK)
BPA_11256	hsdl2_xenla ame: full=hydroxysteroid dehydrogenase-like protein 2	292	8	9.5e-32	0.895	2	F:oxidoreductase activity; P:metabolic process	-	IPR016040 (G3DSA:3.40.50.GENE3D); IPR002198 (PFAM); PTHR24322:SF273 (PANTHER); PTHR24322 (PANTHER); SSF51735 (SUPERFAMILY)
BPA_11257	---NA---	276	0	-	-		-	-	no IPS match
BPA_11266	---NA---	216	0	-	-		-	-	no IPS match
BPA_11284	josl_drome ame: full=josephin-like protein	224	7	8.6e-28	0.7157	1	F:omega peptidase activity	-	IPR006155 (PFAM); PTHR13291 (PANTHER); PTHR13291:SF0 (PANTHER); IPR006155 (PROSITE_PROFILES)
BPA_11331	acsl4_human ame: full=long-chain-fatty-acid-- ligase 4 ame: full=long-chain acyl- synthetase 4 short=lacs 4	225	10	2e-22	0.732		-	-	IPR025110 (PFAM); G3DSA:3.30.300.30 (GENE3D); PTHR24096:SF153 (PANTHER); PTHR24096 (PANTHER); SSF56801 (SUPERFAMILY)
BPA_11345	shark_drome ame: full=tyrosine-protein kinase shark	323	1	1.2e-35	0.75		-	-	IPR020683 (G3DSA:1.25.40.GENE3D); IPR000980 (G3DSA:3.30.505.GENE3D); IPR020683 (PROSITE_PROFILES); IPR000980 (PROSITE_PROFILES); IPR000980 (SUPERFAMILY); IPR020683 (SUPERFAMILY)
BPA_11354	---NA---	267	0	-	-		-	-	no IPS match
BPA_11361	co4a1_drome ame: full=collagen alpha-1 chain flags: precursor	253	1	7.5e-18	0.72		-	-	SIGNAL_PEPTIDE_C_REGION (PHOBIUS); SIGNAL_PEPTIDE_N_REGION (PHOBIUS); SIGNAL_PEPTIDE (PHOBIUS); SIGNAL_PEPTIDE_H_REGION (PHOBIUS); NON_CYTOPLASMIC_DOMAIN (PHOBIUS); TMhelix (TMHMM)
BPA_11365	acm1_drome ame: full=muscarinic acetylcholine receptor dm1	343	20	2.7e-46	0.7215	3	C:integral component of plasma membrane; F:G-protein coupled acetylcholine receptor activity; P:G-protein coupled receptor signaling pathway	-	IPR000995 (PRINTS); IPR000276 (PRINTS); IPR000276 (PFAM); G3DSA:1.20.1070.10 (GENE3D); PTHR24249 (PANTHER); PTHR24249:SF201 (PANTHER); NON_CYTOPLASMIC_DOMAIN (PHOBIUS); TRANSMEMBRANE (PHOBIUS); TRANSMEMBRANE (PHOBIUS); CYTOPLASMIC_DOMAIN (PHOBIUS); NON_CYTOPLASMIC_DOMAIN (PHOBIUS); IPR017452 (PROSITE_PROFILES); SSF81321 (SUPERFAMILY); TMhelix (TMHMM); TMhelix (TMHMM)
BPA_11374	bn3d1_drome ame: full=probable rna methyltransferase bin3 ame: full=bicoid-interacting protein 3	227	1	2.4e-24	0.82		-	-	PTHR12315:SF0 (PANTHER); PTHR12315 (PANTHER)
BPA_11376	kcj12_mouse ame: full=atp-sensitive inward rectifier potassium channel 12 ame: full=inward rectifier k(+) channel short=irk-2 ame: full=potassium inwardly rectifying subfamily j member 12	212	20	4.9e-24	0.8015	3	C:integral component of membrane; F:inward rectifier potassium channel activity; P:potassium ion transport	-	IPR013518 (G3DSA:2.60.40.GENE3D); IPR016449 (PFAM); IPR016449 (PANTHER); IPR014756 (SUPERFAMILY)
BPA_11383	---NA---	273	0	-	-		-	-	CYTOPLASMIC_DOMAIN (PHOBIUS); TRANSMEMBRANE (PHOBIUS); NON_CYTOPLASMIC_DOMAIN (PHOBIUS)
BPA_11393	---NA---	208	0	-	-		-	-	IPR003590 (SMART); PF13516 (PFAM); G3DSA:3.80.10.10 (GENE3D); PTHR24112 (PANTHER); PTHR24112:SF0 (PANTHER); SSF52047 (SUPERFAMILY)
BPA_11394	---NA---	239	0	-	-		-	-	SIGNAL_PEPTIDE_N_REGION (PHOBIUS); SIGNAL_PEPTIDE_C_REGION (PHOBIUS); NON_CYTOPLASMIC_DOMAIN (PHOBIUS); SIGNAL_PEPTIDE_H_REGION (PHOBIUS); SIGNAL_PEPTIDE (PHOBIUS)
BPA_11417	ktu_drovi ame: full=protein kintoun ame: full=dynein assembly factor axonemal homolog ame: full=pp1-interacting protein 20	275	11	1.2e-18	0.7573		-	-	no IPS match
BPA_11424	---NA---	204	0	-	-		-	-	Coil (COILS)
BPA_11426	---NA---	300	0	-	-		-	-	PTHR23011:SF2 (PANTHER); PTHR23011 (PANTHER)
BPA_11450	va0e_caeel ame: full=v-type proton atpase subunit e short=v-atpase subunit e ame: full=vacuolar proton pump subunit e	237	1	9.7e-14	0.7	3	C:proton-transporting V-type ATPase, V0 domain; F:hydrogen ion transmembrane transporter activity; P:ATP hydrolysis coupled proton transport	-	IPR008389 (PFAM); IPR008389 (PANTHER); PTHR12263:SF0 (PANTHER); TRANSMEMBRANE (PHOBIUS); CYTOPLASMIC_DOMAIN (PHOBIUS); NON_CYTOPLASMIC_DOMAIN (PHOBIUS); TMhelix (TMHMM)
BPA_11462	---NA---	226	0	-	-		-	-	no IPS match
BPA_11470	---NA---	228	0	-	-		-	-	no IPS match
BPA_11474	uba5_dromo ame: full=ubiquitin-like modifier-activating enzyme 5 short=ubiquitin-activating enzyme 5	262	20	1.5e-43	0.932	1	F:small protein activating enzyme activity	-	IPR016040 (G3DSA:3.40.50.GENE3D); IPR000594 (PFAM); PTHR10953:SF9 (PANTHER); PTHR10953 (PANTHER); IPR009036 (SUPERFAMILY)
BPA_11476	cskp_drome ame: full=peripheral plasma membrane protein cask short=dcask ame: full=calcium calmodulin-dependent protein kinase short=caki short=camguk	270	20	2.1e-54	0.692	3	F:protein kinase activity; F:ATP binding; P:protein phosphorylation	-	G3DSA:1.10.510.10 (GENE3D); IPR000719 (PFAM); PTHR23122 (PANTHER); PTHR23122:SF7 (PANTHER); IPR000719 (PROSITE_PROFILES); IPR011009 (SUPERFAMILY)
BPA_11477	---NA---	231	0	-	-		-	-	PTHR24012 (PANTHER); PTHR24012:SF304 (PANTHER)
BPA_11493	---NA---	204	0	-	-		-	-	SIGNAL_PEPTIDE_C_REGION (PHOBIUS); SIGNAL_PEPTIDE_N_REGION (PHOBIUS); SIGNAL_PEPTIDE (PHOBIUS); SIGNAL_PEPTIDE_H_REGION (PHOBIUS); NON_CYTOPLASMIC_DOMAIN (PHOBIUS); SignalP-TM (SIGNALP_GRAM_POSITIVE)
BPA_11499	cdc5l_nemve ame: full=cell division cycle 5-related protein ame: full=cdc5-like protein	265	20	1.2e-47	0.779	2	F:DNA binding; F:chromatin binding	-	IPR001005 (SMART); PF13921 (PFAM); IPR009057 (G3DSA:1.10.10.GENE3D); PTHR10641:SF17 (PANTHER); PTHR10641 (PANTHER); IPR017930 (PROSITE_PROFILES); IPR009057 (SUPERFAMILY)
BPA_11503	---NA---	290	0	-	-		-	-	no IPS match
BPA_11504	---NA---	206	0	-	-		-	-	no IPS match
BPA_11514	hook_drovi ame: full=protein hook	208	14	7.8e-23	0.8143		-	-	Coil (COILS); IPR008636 (PFAM)
BPA_11540	---NA---	246	0	-	-		-	-	PTHR20893:SF2 (PANTHER); PTHR20893 (PANTHER); TMhelix (TMHMM)
BPA_11542	cf2_drome ame: full=chorion transcription factor cf2	200	1	5.5e-13	0.51		-	-	no IPS match
BPA_11547	---NA---	205	0	-	-		-	-	SIGNAL_PEPTIDE_C_REGION (PHOBIUS); SIGNAL_PEPTIDE_N_REGION (PHOBIUS); SIGNAL_PEPTIDE_H_REGION (PHOBIUS); NON_CYTOPLASMIC_DOMAIN (PHOBIUS); TRANSMEMBRANE (PHOBIUS); CYTOPLASMIC_DOMAIN (PHOBIUS); SIGNAL_PEPTIDE (PHOBIUS); TMhelix (TMHMM)
BPA_11552	---NA---	264	0	-	-		-	-	PTHR10909:SF139 (PANTHER); PTHR10909 (PANTHER)
BPA_11561	---NA---	228	0	-	-		-	-	no IPS match
BPA_11571	---NA---	237	0	-	-		-	-	no IPS match
BPA_11599	hem_drome ame: full=membrane-associated protein hem ame: full=dhem-2	496	9	2.2e-103	0.7311		-	-	IPR019137 (PFAM); PTHR12093 (PANTHER)
BPA_11604	aqr_mouse ame: full=intron-binding protein aquarius	225	2	4.7e-30	0.85	2	C:spliceosomal complex; P:mRNA splicing, via spliceosome	-	PTHR10887 (PANTHER); IPR026300 (PTHR10887:PANTHER)
BPA_11627	---NA---	292	0	-	-		-	-	no IPS match
BPA_11631	---NA---	201	0	-	-	1	F:binding	-	IPR016024 (SUPERFAMILY)
BPA_11655	---NA---	202	0	-	-		-	-	IPR011022 (PFAM); IPR014756 (SUPERFAMILY)
BPA_11657	---NA---	202	0	-	-		-	-	no IPS match
BPA_11661	---NA---	222	0	-	-	1	C:endoplasmic reticulum membrane	-	IPR005595 (PFAM)
BPA_11665	---NA---	208	0	-	-		-	-	no IPS match
BPA_11671	---NA---	222	0	-	-	1	F:protein binding	-	IPR013320 (G3DSA:2.60.120.GENE3D); G3DSA:2.10.25.10 (GENE3D); IPR000742 (PFAM); PTHR10574 (PANTHER); PTHR10574:SF252 (PANTHER); IPR000742 (PROSITE_PROFILES); SSF57196 (SUPERFAMILY)
BPA_11680	---NA---	253	0	-	-		-	-	no IPS match
BPA_11696	---NA---	215	0	-	-		-	-	no IPS match
BPA_11703	plsi_human ame: full=plastin-1 ame: full=intestine-specific plastin short=i-plastin	340	17	2.3e-34	0.6729	1	F:protein binding	-	IPR001715 (PFAM); IPR001715 (G3DSA:1.10.418.GENE3D); PTHR19961 (PANTHER); IPR001715 (PROSITE_PROFILES); IPR001715 (SUPERFAMILY)
BPA_11713	ubp5_mouse ame: full=ubiquitin carboxyl-terminal hydrolase 5 ame: full=deubiquitinating enzyme 5 ame: full=isopeptidase t ame: full=ubiquitin thioesterase 5 ame: full=ubiquitin-specific-processing protease 5	233	7	1.9e-15	0.61	1	F:protein binding	-	G3DSA:1.10.8.10 (GENE3D); IPR015940 (PROSITE_PROFILES); IPR009060 (SUPERFAMILY); IPR009060 (SUPERFAMILY)
BPA_11730	acox1_drome ame: full=probable peroxisomal acyl-coenzyme a oxidase 1	260	8	1.9e-20	0.7113	2	F:acyl-CoA dehydrogenase activity; P:oxidation-reduction process	-	IPR006091 (G3DSA:2.40.110.GENE3D); PTHR10909 (PANTHER); PTHR10909:SF250 (PANTHER); IPR009100 (SUPERFAMILY)
BPA_11740	---NA---	297	0	-	-		-	-	PTHR13950:SF9 (PANTHER); PTHR13950 (PANTHER)
BPA_11742	---NA---	209	0	-	-		-	-	PTHR10283:SF83 (PANTHER); PTHR10283 (PANTHER)
BPA_11745	---NA---	289	0	-	-		-	-	PTHR20905 (PANTHER); PTHR20905:SF5 (PANTHER)
BPA_11747	---NA---	230	0	-	-		-	-	CYTOPLASMIC_DOMAIN (PHOBIUS); TRANSMEMBRANE (PHOBIUS); NON_CYTOPLASMIC_DOMAIN (PHOBIUS); TMhelix (TMHMM)
BPA_11755	---NA---	232	0	-	-		-	-	no IPS match
BPA_11765	---NA---	269	0	-	-		-	-	NON_CYTOPLASMIC_DOMAIN (PHOBIUS); SIGNAL_PEPTIDE (PHOBIUS); SIGNAL_PEPTIDE_H_REGION (PHOBIUS); SIGNAL_PEPTIDE_N_REGION (PHOBIUS); SIGNAL_PEPTIDE_C_REGION (PHOBIUS); SignalP-noTM (SIGNALP_EUK); TMhelix (TMHMM)
BPA_11774	---NA---	233	0	-	-		-	-	no IPS match
BPA_11792	---NA---	214	0	-	-		-	-	Coil (COILS); PTHR23158 (PANTHER); PTHR23158:SF33 (PANTHER)
BPA_11799	a60da_drome ame: full=letm1 and ef-hand domain-containing protein anon- mitochondrial ame: full=leucine zipper-ef-hand-containing transmembrane protein 1 flags: precursor	208	6	1.9e-21	0.7583		-	-	IPR011685 (PFAM); PTHR14009 (PANTHER); PTHR14009:SF1 (PANTHER)
BPA_11812	---NA---	239	0	-	-		-	-	no IPS match
BPA_11841	---NA---	256	0	-	-		-	-	CYTOPLASMIC_DOMAIN (PHOBIUS); NON_CYTOPLASMIC_DOMAIN (PHOBIUS); TRANSMEMBRANE (PHOBIUS)
BPA_11856	---NA---	201	0	-	-	1	F:protein binding	-	IPR013032 (PFAM); G3DSA:2.170.300.10 (GENE3D); IPR013032 (PROSITE_PATTERNS); IPR000742 (PROSITE_PROFILES); IPR000742 (PROSITE_PROFILES); SSF57196 (SUPERFAMILY)
BPA_11864	---NA---	445	0	-	-		-	-	NON_CYTOPLASMIC_DOMAIN (PHOBIUS); CYTOPLASMIC_DOMAIN (PHOBIUS); TRANSMEMBRANE (PHOBIUS); TMhelix (TMHMM)
BPA_11867	daaf1_drope ame: full=dynein assembly factor axonemal homolog ame: full=defective transmitter-recycling protein ame: full=leucine-rich repeat-containing protein 50 homolog	209	7	9.6e-15	0.88	1	P:motile cilium assembly	-	Coil (COILS); IPR027734 (PTHR10588:PANTHER); PTHR10588 (PANTHER)
BPA_11870	---NA---	259	0	-	-		-	-	Coil (COILS)
BPA_11875	---NA---	225	0	-	-		-	-	no IPS match
BPA_11880	zc3hf_drops ame: full=zinc finger ccch domain-containing protein 15 homolog	271	16	1.6e-50	0.7769		-	-	TRANSMEMBRANE (PHOBIUS); TRANSMEMBRANE (PHOBIUS); NON_CYTOPLASMIC_DOMAIN (PHOBIUS); CYTOPLASMIC_DOMAIN (PHOBIUS); NON_CYTOPLASMIC_DOMAIN (PHOBIUS); TMhelix (TMHMM); TMhelix (TMHMM)
BPA_11882	---NA---	267	0	-	-		-	-	no IPS match
BPA_11886	---NA---	277	0	-	-		-	-	no IPS match
BPA_11897	---NA---	218	0	-	-	3	C:endoplasmic reticulum membrane; F:transferase activity; P:GPI anchor biosynthetic process	-	IPR007070 (PANTHER)
BPA_11904	fry_drome ame: full=protein furry	203	4	2.5e-36	0.89		-	-	IPR025614 (PFAM); PTHR12295:SF9 (PANTHER); PTHR12295 (PANTHER)
BPA_11905	---NA---	220	0	-	-	3	F:aminoacyl-tRNA ligase activity; F:ATP binding; P:tRNA aminoacylation for protein translation	-	Coil (COILS); IPR000738 (SMART); IPR009068 (G3DSA:1.10.287.GENE3D); IPR000738 (PFAM); IPR000738 (PROSITE_PROFILES); IPR009068 (SUPERFAMILY)
BPA_11920	---NA---	206	0	-	-		-	-	Coil (COILS)
BPA_11924	---NA---	345	0	-	-	3	C:ribosome; F:structural constituent of ribosome; P:translation	-	IPR006846 (PFAM); G3DSA:3.10.20.90 (GENE3D); PTHR12650 (PANTHER); IPR029071 (SUPERFAMILY)
BPA_11926	---NA---	210	0	-	-		-	-	no IPS match
BPA_11927	atp7a_human ame: full=copper-transporting atpase 1 ame: full=copper pump 1 ame: full=menkes disease-associated protein	213	7	6.8e-15	0.6986	2	F:metal ion binding; P:metal ion transport	-	G3DSA:3.30.70.100 (GENE3D); IPR006121 (PROSITE_PROFILES); IPR006121 (SUPERFAMILY)
BPA_11937	wdr48_drogr ame: full=wd repeat-containing protein 48 homolog	245	20	2.4e-47	0.8815		-	-	no IPS match
BPA_11949	---NA---	227	0	-	-		-	-	no IPS match
BPA_11959	canb_drome ame: full=calpain-b ame: full=calcium-activated neutral proteinase b short=canp b contains: ame: full=calpain-b catalytic subunit 1 contains: ame: full=calpain-b catalytic subunit 2	205	20	2.5e-38	0.8335		-	-	no IPS match
BPA_11966	---NA---	208	0	-	-		-	-	no IPS match
BPA_12002	rl14_drovi ame: full=60s ribosomal protein l14	231	2	1.2e-26	0.915	3	C:ribosome; F:structural constituent of ribosome; P:translation	-	IPR002784 (PFAM)
BPA_12006	---NA---	290	0	-	-		-	-	no IPS match
BPA_12010	---NA---	296	0	-	-		-	-	IPR001357 (G3DSA:3.40.50.GENE3D); IPR001357 (PROSITE_PROFILES); IPR001357 (SUPERFAMILY)
BPA_12022	---NA---	241	0	-	-		-	-	SignalP-noTM (SIGNALP_EUK); SignalP-TM (SIGNALP_GRAM_POSITIVE)
BPA_12028	---NA---	207	0	-	-		-	-	no IPS match
BPA_12029	---NA---	247	0	-	-		-	-	no IPS match
BPA_12033	tena_drome ame: full=teneurin-a short=tena ame: full=tenascin-like protein	301	16	1.4e-60	0.6544		-	-	no IPS match
BPA_12037	---NA---	204	0	-	-		-	-	no IPS match
BPA_12050	---NA---	222	0	-	-		-	-	no IPS match
BPA_12054	zw10_drops ame: full=centromere kinetochore protein zw10 ame: full=mitotic 15 protein	281	3	5.3e-24	0.7033	3	C:chromosome, centromeric region; C:nucleus; P:mitotic nuclear division	-	IPR009361 (PFAM)
BPA_12066	btbd3_calja ame: full=btb poz domain-containing protein 3	223	11	5.1e-25	0.7264		-	-	IPR011705 (PFAM); PTHR24413 (PANTHER); PTHR24413:SF104 (PANTHER)
BPA_12070	---NA---	210	0	-	-		-	-	no IPS match
BPA_12075	---NA---	230	0	-	-		-	-	no IPS match
BPA_12091	---NA---	316	0	-	-		-	-	no IPS match
BPA_12102	---NA---	214	0	-	-		-	-	PTHR24215:SF7 (PANTHER); PTHR24215 (PANTHER)
BPA_12113	dock9_human ame: full=dedicator of cytokinesis protein 9 ame: full=cdc42 guanine nucleotide exchange factor zizimin-1	219	6	1.4e-15	0.7267	2	F:guanyl-nucleotide exchange factor activity; P:small GTPase mediated signal transduction	-	IPR026791 (PANTHER); PTHR23317:SF26 (PANTHER)
BPA_12120	eif3a_drogr ame: full=eukaryotic translation initiation factor 3 subunit a short=eif3a ame: full=eukaryotic translation initiation factor 3 subunit 10	382	20	2.1e-81	0.906	1	C:eukaryotic translation initiation factor 3 complex	-	IPR027512 (PTHR14005:PANTHER); PTHR14005 (PANTHER)
BPA_12142	---NA---	569	0	-	-		-	-	no IPS match
BPA_12143	---NA---	207	0	-	-		-	-	no IPS match
BPA_12147	---NA---	205	0	-	-		-	-	no IPS match
BPA_12161	s2540_danre ame: full=solute carrier family 25 member 40	209	10	9.2e-17	0.698		-	-	IPR023395 (G3DSA:1.50.40.GENE3D); IPR018108 (PFAM); PTHR24089 (PANTHER); PTHR24089:SF25 (PANTHER); SIGNAL_PEPTIDE_C_REGION (PHOBIUS); SIGNAL_PEPTIDE (PHOBIUS); SIGNAL_PEPTIDE_H_REGION (PHOBIUS); NON_CYTOPLASMIC_DOMAIN (PHOBIUS); SIGNAL_PEPTIDE_N_REGION (PHOBIUS); IPR018108 (PROSITE_PROFILES); IPR023395 (SUPERFAMILY)
BPA_12181	---NA---	249	0	-	-		-	-	CYTOPLASMIC_DOMAIN (PHOBIUS); TRANSMEMBRANE (PHOBIUS); NON_CYTOPLASMIC_DOMAIN (PHOBIUS); TMhelix (TMHMM)
BPA_12187	---NA---	242	0	-	-		-	-	no IPS match
BPA_12196	dyh3_human ame: full=dynein heavy chain axonemal ame: full=axonemal beta dynein heavy chain 3 short= 3 ame: full=ciliary dynein heavy chain 3 ame: full=dnahc3-b	201	2	3e-12	0.7	2	F:microtubule motor activity; P:microtubule-based movement	-	IPR027417 (G3DSA:3.40.50.GENE3D); IPR024317 (PFAM); PTHR10676:SF242 (PANTHER); IPR026983 (PANTHER)
BPA_12198	---NA---	204	0	-	-		-	-	no IPS match
BPA_12199	---NA---	225	0	-	-		-	-	IPR011993 (G3DSA:2.30.29.GENE3D); IPR015721 (PANTHER); PTHR22825:SF10 (PANTHER); SSF50729 (SUPERFAMILY)
BPA_12201	---NA---	259	0	-	-		-	-	no IPS match
BPA_12205	---NA---	216	0	-	-		-	-	CYTOPLASMIC_DOMAIN (PHOBIUS); TRANSMEMBRANE (PHOBIUS); TRANSMEMBRANE (PHOBIUS); NON_CYTOPLASMIC_DOMAIN (PHOBIUS); NON_CYTOPLASMIC_DOMAIN (PHOBIUS); TMhelix (TMHMM)
BPA_12206	---NA---	261	0	-	-	1	C:cytoskeleton	-	IPR001101 (SMART); IPR001101 (G3DSA:3.90.1290.GENE3D); IPR001101 (SUPERFAMILY)
BPA_12221	---NA---	289	0	-	-		-	-	no IPS match
BPA_12227	---NA---	200	0	-	-		-	-	no IPS match
BPA_12241	unc22_caeel ame: full=twitchin ame: full=uncoordinated protein 22	290	3	2e-28	0.6533	1	F:protein binding	-	IPR003961 (PFAM); IPR013783 (G3DSA:2.60.40.GENE3D); PTHR19897 (PANTHER); PTHR19897:SF155 (PANTHER); IPR003961 (PROSITE_PROFILES); IPR003961 (SUPERFAMILY)
BPA_12257	suv3_drome ame: full=atp-dependent rna helicase suv3 mitochondrial flags: precursor	237	13	1.2e-43	0.7854		-	-	PTHR12131:SF1 (PANTHER); PTHR12131 (PANTHER); IPR027417 (SUPERFAMILY)
BPA_12258	top2_drome ame: full=dna topoisomerase 2 ame: full=dna topoisomerase ii	228	17	9.5e-23	0.6947	4	F:DNA binding; F:DNA topoisomerase type II (ATP-hydrolyzing) activity; F:ATP binding; P:DNA topological change	-	IPR001154 (PRINTS); IPR014721 (G3DSA:3.30.230.GENE3D); IPR013759 (G3DSA:3.40.50.GENE3D); PTHR10169 (PANTHER); PTHR10169:SF38 (PANTHER); IPR013760 (SUPERFAMILY)
BPA_12268	---NA---	200	0	-	-	3	C:membrane; F:sodium channel activity; P:sodium ion transport	-	G3DSA:1.10.287.820 (GENE3D); IPR001873 (PFAM); IPR001873 (PANTHER); PTHR11690:SF136 (PANTHER)
BPA_12270	---NA---	221	0	-	-		-	-	no IPS match
BPA_12277	---NA---	234	0	-	-		-	-	no IPS match
BPA_12281	lin10_caeel ame: full=protein lin-10 ame: full=abnormal cell lineage protein 10	243	8	2.7e-32	0.7588		-	-	PTHR12345:SF2 (PANTHER); PTHR12345 (PANTHER)
BPA_12290	upp2_human ame: full=uridine phosphorylase 2 short=upase 2 short= ase 2	221	4	5e-19	0.6775	2	F:catalytic activity; P:nucleoside metabolic process	-	IPR000845 (G3DSA:3.40.50.GENE3D); IPR018017 (PANTHER); PTHR21234:SF8 (PANTHER); IPR000845 (SUPERFAMILY)
BPA_12295	---NA---	234	0	-	-		-	-	no IPS match
BPA_12311	sysc_human ame: full=serine--trna cytoplasmic ame: full=seryl-trna synthetase short= ame: full=seryl-trna(ser sec) synthetase	283	7	2.2e-19	0.6971	4	C:cytoplasm; F:serine-tRNA ligase activity; F:ATP binding; P:seryl-tRNA aminoacylation	-	Coil (COILS); IPR002317 (PANTHER); PTHR11778:SF0 (PANTHER)
BPA_12320	rs15a_drome ame: full=40s ribosomal protein s15aa	323	20	1.1e-73	0.8965	3	C:ribosome; F:structural constituent of ribosome; P:translation	-	G3DSA:3.30.1370.30 (GENE3D); G3DSA:3.30.1490.10 (GENE3D); IPR000630 (PFAM); IPR000630 (PANTHER); IPR000630 (SUPERFAMILY)
BPA_12322	---NA---	228	0	-	-		-	-	no IPS match
BPA_12329	axn_drome ame: full=axin ame: full=axis inhibition protein ame: full=d-axin short=daxin	500	1	1.1e-93	0.94		-	-	IPR014936 (PFAM); PTHR10845:SF157 (PANTHER); PTHR10845 (PANTHER)
BPA_12342	---NA---	230	0	-	-		-	-	no IPS match
BPA_12344	---NA---	225	0	-	-		-	-	no IPS match
BPA_12355	---NA---	247	0	-	-		-	-	no IPS match
BPA_12369	---NA---	241	0	-	-		-	-	no IPS match
BPA_12375	---NA---	213	0	-	-		-	-	Coil (COILS); IPR026847 (PANTHER)
BPA_12381	kdm5_drome ame: full=lysine-specific demethylase lid ame: full=histone demethylase lid ame: full=jumonji arid domain-containing protein lid ame: full=protein little imaginal disks ame: full=retinoblastoma-binding protein 2 homolog	250	1	1.2e-19	0.82	2	F:oxidoreductase activity, acting on paired donors, with incorporation or reduction of molecular oxygen, 2-oxoglutarate as one donor, and incorporation of one atom each of oxygen into both donors; P:oxidation-reduction process	-	IPR013637 (PFAM)
BPA_12391	---NA---	278	0	-	-		-	-	no IPS match
BPA_12401	---NA---	273	0	-	-		-	-	NON_CYTOPLASMIC_DOMAIN (PHOBIUS); TRANSMEMBRANE (PHOBIUS); CYTOPLASMIC_DOMAIN (PHOBIUS)
BPA_12409	---NA---	205	0	-	-		-	-	no IPS match
BPA_12438	---NA---	300	0	-	-		-	-	no IPS match
BPA_12465	---NA---	309	0	-	-		-	-	no IPS match
BPA_12468	---NA---	240	0	-	-		-	-	PTHR10044 (PANTHER); PTHR10044:SF93 (PANTHER)
BPA_12475	sf3a1_mouse ame: full=splicing factor 3a subunit 1 ame: full=sf3a120	205	3	6.9e-18	0.86		-	-	IPR022030 (PFAM); PTHR15316 (PANTHER)
BPA_12485	---NA---	236	0	-	-		-	-	no IPS match
BPA_12490	nck1_mouse ame: full=cytoplasmic protein nck1 ame: full=nck adaptor protein 1 short=nck-1	267	4	7.7e-16	0.72		-	-	IPR000980 (PRINTS); IPR000980 (G3DSA:3.30.505.GENE3D); IPR000980 (PFAM); PTHR22820:SF25 (PANTHER); PTHR22820 (PANTHER); IPR000980 (PROSITE_PROFILES); IPR000980 (SUPERFAMILY)
BPA_12499	---NA---	203	0	-	-		-	-	no IPS match
BPA_12500	dpolz_human ame: full=dna polymerase zeta catalytic subunit ame: full=protein reversionless 3-like short=rev3-like short=hrev3	288	5	9.2e-33	0.704	3	C:zeta DNA polymerase complex; F:nucleic acid binding; P:translesion synthesis	-	IPR012337 (G3DSA:3.30.420.GENE3D); IPR030559 (PTHR10322:PANTHER); PTHR10322 (PANTHER); IPR012337 (SUPERFAMILY)
BPA_12505	aatc_bovin ame: full=aspartate cytoplasmic short=c ame: full=cysteine cytoplasmic ame: full=cysteine cytoplasmic short=ccat ame: full=glutamate oxaloacetate transaminase 1 ame: full=transaminase a	252	20	6.4e-32	0.7305	4	F:transaminase activity; F:pyridoxal phosphate binding; P:cellular amino acid metabolic process; P:biosynthetic process	-	IPR015422 (G3DSA:3.90.1150.GENE3D); IPR004839 (PFAM); PTHR11879:SF5 (PANTHER); IPR000796 (PANTHER); IPR015424 (SUPERFAMILY)
BPA_12517	---NA---	213	0	-	-		-	-	CYTOPLASMIC_DOMAIN (PHOBIUS); TRANSMEMBRANE (PHOBIUS); TRANSMEMBRANE (PHOBIUS); NON_CYTOPLASMIC_DOMAIN (PHOBIUS); NON_CYTOPLASMIC_DOMAIN (PHOBIUS); TMhelix (TMHMM); TMhelix (TMHMM)
BPA_12521	---NA---	204	0	-	-		-	-	TRANSMEMBRANE (PHOBIUS); TRANSMEMBRANE (PHOBIUS); CYTOPLASMIC_DOMAIN (PHOBIUS); NON_CYTOPLASMIC_DOMAIN (PHOBIUS); NON_CYTOPLASMIC_DOMAIN (PHOBIUS); TMhelix (TMHMM); TMhelix (TMHMM)
BPA_12532	tpp2_drome ame: full=tripeptidyl-peptidase 2 short=tpp-2 ame: full=tripeptidyl aminopeptidase ame: full=tripeptidyl-peptidase ii short=tpp-ii short=dtpp ii	250	1	5.5e-16	0.77		-	-	no IPS match
BPA_12533	daaf1_drops ame: full=dynein assembly factor axonemal homolog ame: full=defective transmitter-recycling protein ame: full=leucine-rich repeat-containing protein 50 homolog	240	7	1.3e-21	0.8171	1	F:protein binding	-	IPR025875 (PFAM); G3DSA:3.80.10.10 (GENE3D); PTHR10588:SF7 (PANTHER); PTHR10588 (PANTHER); IPR001611 (PROSITE_PROFILES); IPR001611 (PROSITE_PROFILES); IPR001611 (PROSITE_PROFILES); SSF52075 (SUPERFAMILY)
BPA_12543	---NA---	219	0	-	-		-	-	IPR009688 (PFAM); PTHR21377:SF1 (PANTHER); PTHR21377 (PANTHER); TRANSMEMBRANE (PHOBIUS); CYTOPLASMIC_DOMAIN (PHOBIUS); NON_CYTOPLASMIC_DOMAIN (PHOBIUS); TMhelix (TMHMM)
BPA_12558	---NA---	210	0	-	-		-	-	Coil (COILS)
BPA_12564	unc22_caeel ame: full=twitchin ame: full=uncoordinated protein 22	259	1	5.2e-19	0.65	1	F:protein binding	-	IPR013783 (G3DSA:2.60.40.GENE3D); IPR007110 (PROSITE_PROFILES); SSF48726 (SUPERFAMILY)
BPA_12571	---NA---	293	0	-	-		-	-	SignalP-noTM (SIGNALP_EUK)
BPA_12582	---NA---	205	0	-	-		-	-	PTHR22829 (PANTHER); PTHR22829:SF5 (PANTHER); NON_CYTOPLASMIC_DOMAIN (PHOBIUS); CYTOPLASMIC_DOMAIN (PHOBIUS); TRANSMEMBRANE (PHOBIUS); TRANSMEMBRANE (PHOBIUS); NON_CYTOPLASMIC_DOMAIN (PHOBIUS); TMhelix (TMHMM); TMhelix (TMHMM)
BPA_12591	---NA---	241	0	-	-		-	-	no IPS match
BPA_12598	tpp2_drome ame: full=tripeptidyl-peptidase 2 short=tpp-2 ame: full=tripeptidyl aminopeptidase ame: full=tripeptidyl-peptidase ii short=tpp-ii short=dtpp ii	203	1	3.6e-13	0.78		-	-	IPR022232 (PFAM)
BPA_12607	---NA---	299	0	-	-		-	-	no IPS match
BPA_12617	---NA---	216	0	-	-		-	-	no IPS match
BPA_12622	---NA---	249	0	-	-		-	-	no IPS match
BPA_12623	trpcg_drome ame: full=transient receptor potential cation channel trpm ame: full=transient receptor potential cation subfamily m ortholog	533	1	7.4e-73	0.85		-	-	no IPS match
BPA_12625	---NA---	241	0	-	-		-	-	Coil (COILS)
BPA_12634	---NA---	210	0	-	-	1	F:protein binding	-	IPR017986 (SUPERFAMILY)
BPA_12659	---NA---	206	0	-	-		-	-	no IPS match
BPA_12664	eif3c_droya ame: full=eukaryotic translation initiation factor 3 subunit c short=eif3c ame: full=eukaryotic translation initiation factor 3 subunit 8	208	20	4.3e-41	0.978	4	C:eukaryotic translation initiation factor 3 complex; F:translation initiation factor activity; F:translation initiation factor binding; P:translational initiation	-	IPR008905 (PFAM); PTHR13937 (PANTHER); PTHR13937:SF0 (PANTHER); TRANSMEMBRANE (PHOBIUS); CYTOPLASMIC_DOMAIN (PHOBIUS); NON_CYTOPLASMIC_DOMAIN (PHOBIUS); SignalP-noTM (SIGNALP_EUK)
BPA_12665	osp_drome ame: full=protein outspread	363	1	2.9e-33	0.78		-	-	Coil (COILS); Coil (COILS); PTHR17271:SF1 (PANTHER); PTHR17271 (PANTHER)
BPA_12672	kif23_human ame: full=kinesin-like protein kif23 ame: full=kinesin-like protein 5 ame: full=mitotic kinesin-like protein 1	211	2	1.1e-12	0.7	4	F:microtubule motor activity; F:ATP binding; F:microtubule binding; P:microtubule-based movement	-	IPR001752 (G3DSA:3.40.850.GENE3D); IPR001752 (PFAM); IPR001752 (PROSITE_PROFILES); IPR027417 (SUPERFAMILY)
BPA_12675	---NA---	260	0	-	-		-	-	no IPS match
BPA_12676	serp2_human ame: full=stress-associated endoplasmic reticulum protein 2 ame: full=ribosome-associated membrane protein ramp4-2	210	3	1.8e-22	0.7933		-	-	TRANSMEMBRANE (PHOBIUS); CYTOPLASMIC_DOMAIN (PHOBIUS); NON_CYTOPLASMIC_DOMAIN (PHOBIUS)
BPA_12702	---NA---	276	0	-	-		-	-	no IPS match
BPA_12705	sdk_drome ame: full=protein sidekick flags: precursor	203	1	1.9e-18	0.74	1	F:protein binding	-	IPR003961 (PFAM); IPR013783 (G3DSA:2.60.40.GENE3D); PTHR10489 (PANTHER); PTHR10489:SF547 (PANTHER); IPR003961 (PROSITE_PROFILES); IPR003961 (SUPERFAMILY)
BPA_12709	---NA---	212	0	-	-		-	-	SignalP-TM (SIGNALP_GRAM_POSITIVE)
BPA_12722	ldb1_xentr ame: full=lim domain-binding protein 1 short=ldb-1	241	10	1.6e-33	0.832	3	C:nucleus; F:transcription cofactor activity; F:LIM domain binding	-	IPR029005 (PFAM); IPR002691 (PANTHER); PTHR10378:SF3 (PANTHER)
BPA_12732	---NA---	221	0	-	-		-	-	Coil (COILS)
BPA_12739	---NA---	205	0	-	-		-	-	no IPS match
BPA_12740	omb_drome ame: full=optomotor-blind protein ame: full=lethal optomotor-blind short=l omb ame: full=protein bifid	207	20	3.7e-29	0.871		-	-	TMhelix (TMHMM)
BPA_12741	---NA---	210	0	-	-		-	-	Coil (COILS)
BPA_12743	hsp27_drome ame: full=heat shock protein 27	811	20	5.1e-60	0.661		-	-	IPR001436 (PRINTS); IPR002068 (PFAM); IPR008978 (G3DSA:2.60.40.GENE3D); PTHR11527 (PANTHER); PTHR11527:SF42 (PANTHER); IPR002068 (PROSITE_PROFILES); IPR008978 (SUPERFAMILY)
BPA_12759	---NA---	555	0	-	-		-	-	no IPS match
BPA_12760	---NA---	545	0	-	-		-	-	Coil (COILS)
BPA_12762	---NA---	1022	0	-	-		-	-	no IPS match
BPA_12764	unc22_caeel ame: full=twitchin ame: full=uncoordinated protein 22	910	3	1.3e-29	0.5		-	-	IPR013098 (PFAM); IPR013783 (G3DSA:2.60.40.GENE3D); IPR013783 (G3DSA:2.60.40.GENE3D); PTHR19897:SF155 (PANTHER); PTHR19897 (PANTHER); PTHR19897:SF155 (PANTHER); PTHR19897 (PANTHER); SSF48726 (SUPERFAMILY); SSF48726 (SUPERFAMILY)
BPA_12765	tcpa_drome ame: full=t-complex protein 1 subunit alpha short=tcp-1-alpha ame: full=cct-alpha	537	20	6.5e-114	0.7985	1	F:ATP binding	-	IPR027413 (G3DSA:1.10.560.GENE3D); IPR002423 (PFAM); IPR027410 (G3DSA:3.30.260.GENE3D); IPR002423 (PANTHER); SSF48592 (SUPERFAMILY)
BPA_12772	pico_droan ame: full= inorganic phosphate cotransporter	611	20	2.5e-37	0.5255	2	C:integral component of membrane; P:transmembrane transport	-	G3DSA:1.20.1250.20 (GENE3D); IPR011701 (PFAM); PTHR11662:SF214 (PANTHER); PTHR11662 (PANTHER); CYTOPLASMIC_DOMAIN (PHOBIUS); TRANSMEMBRANE (PHOBIUS); NON_CYTOPLASMIC_DOMAIN (PHOBIUS); TRANSMEMBRANE (PHOBIUS); NON_CYTOPLASMIC_DOMAIN (PHOBIUS); TRANSMEMBRANE (PHOBIUS); CYTOPLASMIC_DOMAIN (PHOBIUS); IPR020846 (PROSITE_PROFILES); IPR020846 (SUPERFAMILY); TMhelix (TMHMM); TMhelix (TMHMM); TMhelix (TMH…
BPA_12774	trpv5_rat ame: full=transient receptor potential cation channel subfamily v member 5 short= 5 ame: full=calcium transporter 2 short= 2 ame: full=epithelial calcium channel 1 short=e 1 ame: full=osm-9-like trp channel 3 short=otrpc3	961	17	4.9e-22	0.5247	4	C:membrane; F:ion channel activity; P:ion transport; P:transmembrane transport	-	IPR005821 (PFAM); PTHR10582:SF24 (PANTHER); PTHR10582 (PANTHER); TRANSMEMBRANE (PHOBIUS); TRANSMEMBRANE (PHOBIUS); CYTOPLASMIC_DOMAIN (PHOBIUS); NON_CYTOPLASMIC_DOMAIN (PHOBIUS); TRANSMEMBRANE (PHOBIUS); NON_CYTOPLASMIC_DOMAIN (PHOBIUS); NON_CYTOPLASMIC_DOMAIN (PHOBIUS); TRANSMEMBRANE (PHOBIUS); TRANSMEMBRANE (PHOBIUS); CYTOPLASMIC_DOMAIN (PHOBIUS); TRANSMEMBRANE (PHOBIUS); NON_CYTOPLASMIC_DOMAIN…
BPA_12777	---NA---	2080	0	-	-	2	F:catalytic activity; P:metabolic process	-	IPR017849 (G3DSA:3.40.720.GENE3D); IPR004245 (PFAM); IPR004245 (PANTHER); PTHR10974:SF9 (PANTHER); NON_CYTOPLASMIC_DOMAIN (PHOBIUS); TRANSMEMBRANE (PHOBIUS); CYTOPLASMIC_DOMAIN (PHOBIUS); IPR017850 (SUPERFAMILY); TMhelix (TMHMM)
BPA_12778	nfasc_chick ame: full=neurofascin flags: precursor	1683	20	6.4e-18	0.498	1	F:protein binding	-	IPR003598 (SMART); IPR003599 (SMART); PF13895 (PFAM); IPR013783 (G3DSA:2.60.40.GENE3D); IPR013783 (G3DSA:2.60.40.GENE3D); IPR013783 (G3DSA:2.60.40.GENE3D); IPR013098 (PFAM); PTHR10489:SF33 (PANTHER); PTHR10489 (PANTHER); CYTOPLASMIC_DOMAIN (PHOBIUS); CYTOPLASMIC_DOMAIN (PHOBIUS); NON_CYTOPLASMIC_DOMAIN (PHOBIUS); TRANSMEMBRANE (PHOBIUS); TRANSMEMBRANE (PHOBIUS); TRANSMEMBRANE (PHOBIUS); NON_CYTOP…
BPA_12783	lama5_human ame: full=laminin subunit alpha-5 ame: full=laminin-10 subunit alpha ame: full=laminin-11 subunit alpha ame: full=laminin-15 subunit alpha flags: precursor	550	20	5.2e-19	0.4635		-	-	IPR000034 (PFAM); G3DSA:2.10.25.10 (GENE3D); IPR002049 (PFAM); PTHR10574:SF148 (PANTHER); PTHR10574 (PANTHER); IPR002049 (PROSITE_PATTERNS); IPR000034 (PROSITE_PROFILES); IPR002049 (PROSITE_PROFILES)
BPA_12786	---NA---	490	0	-	-		-	-	no IPS match
BPA_12788	---NA---	536	0	-	-		-	-	no IPS match
BPA_12792	---NA---	486	0	-	-		-	-	SignalP-noTM (SIGNALP_EUK)
BPA_12800	cnot7_mouse ame: full=ccr4-not transcription complex subunit 7 ame: full=ccr4-associated factor 1 short=caf-1	527	16	3.6e-63	0.7613	2	C:nucleus; F:nucleic acid binding	-	IPR012337 (G3DSA:3.30.420.GENE3D); IPR006941 (PFAM); PTHR10797 (PANTHER); IPR012337 (SUPERFAMILY)
BPA_12805	txnd9_human ame: full=thioredoxin domain-containing protein 9 ame: full=atp-binding protein associated with cell differentiation ame: full=protein 1-4	510	12	6.5e-70	0.6658		-	-	IPR012336 (G3DSA:3.40.30.GENE3D); IPR024253 (PFAM); PTHR21148 (PANTHER); IPR012336 (SUPERFAMILY)
BPA_12811	lrp2_rat ame: full=low-density lipoprotein receptor-related protein 2 short=lrp-2 ame: full=glycoprotein 330 short=gp330 ame: full=megalin flags: precursor	4703	20	0	0.525	2	F:calcium ion binding; F:protein binding	-	IPR002172 (PRINTS); IPR000033 (SMART); IPR000742 (SMART); IPR001881 (SMART); IPR002172 (SMART); IPR002172 (G3DSA:4.10.400.GENE3D); G3DSA:2.10.25.10 (GENE3D); IPR001881 (PFAM); IPR000033 (PFAM); IPR002172 (G3DSA:4.10.400.GENE3D); IPR002172 (G3DSA:4.10.400.GENE3D); G3DSA:4.10.1220.10 (GENE3D); IPR002172 (PFAM); G3DSA:2.10.25.10 (GENE3D); IPR011042 (G3DSA:2.120.10.GENE3D); PTHR10529:SF210 (PANTHER);…
BPA_12812	dpolz_mouse ame: full=dna polymerase zeta catalytic subunit ame: full=protein reversionless 3-like short=rev3-like ame: full=seizure-related protein 4	557	5	7.6e-46	0.594	4	C:zeta DNA polymerase complex; F:nucleotide binding; F:DNA binding; P:translesion synthesis	-	IPR006134 (PFAM); PTHR10322 (PANTHER); IPR030559 (PTHR10322:PANTHER); SSF56672 (SUPERFAMILY)
BPA_12816	cntn5_chick ame: full=contactin-5 ame: full=f11 axonin-1-related protein 2 short=far-2 flags: precursor	688	9	2.7e-14	0.4478	1	F:protein binding	-	IPR003598 (SMART); PF13895 (PFAM); IPR013098 (PFAM); IPR013783 (G3DSA:2.60.40.GENE3D); IPR013783 (G3DSA:2.60.40.GENE3D); PTHR10489 (PANTHER); IPR007110 (PROSITE_PROFILES); IPR007110 (PROSITE_PROFILES); SSF48726 (SUPERFAMILY); SSF48726 (SUPERFAMILY)
BPA_12819	nu301_drome ame: full=nucleosome-remodeling factor subunit nurf301 ame: full=enhancer of bithorax ame: full=nucleosome-remodeling factor 215 kda subunit short=nurf-215	572	2	1.2e-69	0.705		-	-	PTHR22880 (PANTHER); PTHR22880:SF5 (PANTHER); PTHR22880:SF5 (PANTHER); PTHR22880 (PANTHER)
BPA_12824	---NA---	1802	0	-	-		-	-	Coil (COILS)
BPA_12834	---NA---	651	0	-	-		-	-	no IPS match
BPA_12846	s39ad_drome ame: full=zinc transporter zip13 homolog ame: full=zinc iron regulated transporter-related protein 99c	544	1	4.2e-50	0.9	4	C:membrane; F:metal ion transmembrane transporter activity; P:metal ion transport; P:transmembrane transport	-	IPR003689 (PFAM); PTHR16950 (PANTHER); TRANSMEMBRANE (PHOBIUS); CYTOPLASMIC_DOMAIN (PHOBIUS); TRANSMEMBRANE (PHOBIUS); NON_CYTOPLASMIC_DOMAIN (PHOBIUS); NON_CYTOPLASMIC_DOMAIN (PHOBIUS); TMhelix (TMHMM); TMhelix (TMHMM)
BPA_12847	co4a1_drome ame: full=collagen alpha-1 chain flags: precursor	1738	3	2.6e-31	0.67		-	-	IPR008160 (PFAM); PTHR24023 (PANTHER)
BPA_12848	cetn1_bovin ame: full=centrin-1	470	20	2.2e-72	0.8215	2	C:microtubule organizing center; F:calcium ion binding	-	IPR002048 (SMART); IPR011992 (G3DSA:1.10.238.GENE3D); IPR011992 (PFAM); IPR011992 (G3DSA:1.10.238.GENE3D); PTHR23050 (PANTHER); IPR029527 (PTHR23050:PANTHER); IPR018247 (PROSITE_PATTERNS); IPR018247 (PROSITE_PATTERNS); IPR002048 (PROSITE_PROFILES); IPR002048 (PROSITE_PROFILES); IPR002048 (PROSITE_PROFILES); IPR002048 (PROSITE_PROFILES); SSF47473 (SUPERFAMILY)
BPA_12855	ubr1_drome ame: full=e3 ubiquitin-protein ligase ubr1 ame: full=n-recognin ame: full=ubiquitin-protein ligase e3-alpha	644	9	2e-59	0.6267		-	-	PTHR21497:SF28 (PANTHER); PTHR21497 (PANTHER)
BPA_12857	---NA---	486	0	-	-		-	-	no IPS match
BPA_12859	rla1_drome ame: full=60s acidic ribosomal protein p1 ame: full=acidic ribosomal protein rpa2 ame: full=rp21c	395	20	7.5e-39	0.7345		-	-	no IPS match
BPA_12862	---NA---	680	0	-	-		-	-	CYTOPLASMIC_DOMAIN (PHOBIUS); NON_CYTOPLASMIC_DOMAIN (PHOBIUS); TRANSMEMBRANE (PHOBIUS); TMhelix (TMHMM)
BPA_12868	acac_yeast ame: full=acetyl- carboxylase short=acc ame: full=fatty acid synthetase 3 ame: full=mrna transport-defective protein 7 includes: ame: full=biotin carboxylase	1445	20	6.7e-116	0.79	3	F:biotin carboxylase activity; F:ATP binding; P:metabolic process	-	IPR013816 (G3DSA:3.30.470.GENE3D); IPR016185 (G3DSA:3.40.50.GENE3D); IPR005481 (PFAM); PTHR18866:SF6 (PANTHER); PTHR18866 (PANTHER); IPR011764 (PROSITE_PROFILES); IPR016185 (SUPERFAMILY)
BPA_12870	---NA---	662	0	-	-	2	C:condensin complex; P:mitotic chromosome condensation	-	IPR022816 (PFAM); PTHR13108 (PANTHER); NON_CYTOPLASMIC_DOMAIN (PHOBIUS); TRANSMEMBRANE (PHOBIUS); CYTOPLASMIC_DOMAIN (PHOBIUS); TMhelix (TMHMM)
BPA_12875	scna_drome ame: full=sodium channel protein para ame: full=protein paralytic ame: full=sodium channel 1 short= av1	798	1	9.5e-111	0.96		-	-	Coil (COILS); IPR024583 (PFAM); SignalP-noTM (SIGNALP_EUK)
BPA_12879	pnut_drome ame: full=protein peanut	473	20	9.4e-59	0.8295	1	F:GTP binding	-	Coil (COILS); Coil (COILS); IPR016491 (PANTHER); PTHR18884:SF30 (PANTHER)
BPA_12881	ssrp1_drome ame: full=fact complex subunit ssrp1 ame: full=chorion-factor 5 ame: full=facilitates chromatin transcription complex subunit ssrp1 ame: full=recombination signal sequence recognition protein ame: full=single-strand recognition protein ame: full=dssrp1	775	16	6.4e-31	0.7269		-	-	PR00886 (PRINTS); IPR009071 (SMART); IPR009071 (PFAM); IPR009071 (G3DSA:1.10.30.GENE3D); PTHR13711 (PANTHER); PTHR13711:SF186 (PANTHER); IPR009071 (PROSITE_PROFILES); IPR009071 (SUPERFAMILY)
BPA_12882	mlp2_drome ame: full=muscle lim protein mlp84b	891	20	3.7e-130	0.5955	1	F:zinc ion binding	-	IPR001781 (SMART); IPR001781 (G3DSA:2.10.110.GENE3D); IPR001781 (G3DSA:2.10.110.GENE3D); IPR001781 (G3DSA:2.10.110.GENE3D); IPR001781 (PFAM); PTHR24215:SF22 (PANTHER); PTHR24215 (PANTHER); IPR001781 (PROSITE_PATTERNS); IPR001781 (PROSITE_PATTERNS); IPR001781 (PROSITE_PATTERNS); IPR001781 (PROSITE_PROFILES); IPR001781 (PROSITE_PROFILES); IPR001781 (PROSITE_PROFILES); SSF57716 (SUPERFAMILY); SSF577…
BPA_12887	lphn_drogr ame: full=latrophilin cirl	545	20	1.7e-51	0.745	1	F:carbohydrate binding	-	IPR000922 (PFAM); PTHR12011:SF217 (PANTHER); PTHR12011 (PANTHER); IPR000922 (PROSITE_PROFILES)
BPA_12894	dyh2_mouse ame: full=dynein heavy chain axonemal ame: full=axonemal beta dynein heavy chain 2 ame: full=ciliary dynein heavy chain 2	638	3	9.7e-20	0.5067	2	F:microtubule motor activity; P:microtubule-based movement	-	Coil (COILS); IPR026983 (PANTHER); PTHR10676:SF183 (PANTHER)
BPA_12901	---NA---	967	0	-	-		-	-	Coil (COILS); Coil (COILS)
BPA_12902	rfa1_drome ame: full=replication protein a 70 kda dna-binding subunit short=rp-a p70 ame: full=replication factor a protein 1 short=rf-a protein 1 ame: full=single-stranded dna-binding protein short= 1	539	17	2e-71	0.6253	3	C:nucleus; F:DNA binding; P:DNA replication	-	IPR012340 (G3DSA:2.40.50.GENE3D); IPR004365 (PFAM); IPR012340 (G3DSA:2.40.50.GENE3D); IPR007199 (PFAM); PTHR23273 (PANTHER); PTHR23273:SF0 (PANTHER); IPR012340 (SUPERFAMILY); IPR012340 (SUPERFAMILY)
BPA_12904	nduv2_gorgo ame: full=nadh dehydrogenase	548	20	5.4e-82	0.7475	2	F:oxidoreductase activity; P:oxidation-reduction process	-	PF01257 (PFAM); IPR002023 (PIRSF); IPR002023 (TIGRFAM); IPR012336 (G3DSA:3.40.30.GENE3D); PTHR10371 (PANTHER); PTHR10371:SF3 (PANTHER); IPR002023 (PROSITE_PATTERNS); IPR012336 (SUPERFAMILY)
BPA_12906	nup88_drome ame: full=nuclear pore complex protein nup88 ame: full=88 kda nuclear pore complex protein ame: full=nucleoporin nup88 ame: full=protein members only ame: full=dnup88	650	4	2.2e-39	0.6425		-	-	no IPS match
BPA_12911	fez2_human ame: full=fasciculation and elongation protein zeta-2 ame: full=zygin ii ame: full=zygin-2	498	2	1.4e-13	0.56		-	-	IPR011680 (PFAM); PTHR12394:SF10 (PANTHER); IPR011680 (PANTHER)
BPA_12917	ub2g2_bovin ame: full=ubiquitin-conjugating enzyme e2 g2 ame: full=ubiquitin carrier protein g2 ame: full=ubiquitin-protein ligase g2	549	20	1e-89	0.727		-	-	SM00212 (SMART); IPR016135 (G3DSA:3.10.110.GENE3D); IPR000608 (PFAM); PTHR24067 (PANTHER); PTHR24067:SF63 (PANTHER); IPR023313 (PROSITE_PATTERNS); IPR000608 (PROSITE_PROFILES); IPR016135 (SUPERFAMILY)
BPA_12922	mysp1_drome ame: full= long form	448	20	2.1e-64	0.7005	2	C:myosin complex; F:motor activity	-	Coil (COILS); Coil (COILS); IPR002928 (PFAM); PTHR13140:SF164 (PANTHER); PTHR13140 (PANTHER)
BPA_12936	faf_drome ame: full=probable ubiquitin carboxyl-terminal hydrolase faf ame: full=protein fat facets ame: full=ubiquitin thioesterase faf ame: full=ubiquitin-specific-processing protease faf short=deubiquitinating enzyme faf	440	20	1.8e-70	0.5925	2	F:ubiquitinyl hydrolase activity; P:ubiquitin-dependent protein catabolic process	-	IPR001394 (PFAM); PTHR24006 (PANTHER); PTHR24006:SF389 (PANTHER); IPR018200 (PROSITE_PATTERNS); IPR028889 (PROSITE_PROFILES); SSF54001 (SUPERFAMILY)
BPA_12937	---NA---	759	0	-	-		-	-	no IPS match
BPA_12938	mysa_drome ame: full=myosin heavy muscle	756	20	2.8e-122	0.769	3	C:myosin complex; F:motor activity; F:ATP binding	-	IPR001609 (SMART); IPR001609 (PFAM); PTHR13140:SF364 (PANTHER); PTHR13140 (PANTHER); IPR001609 (PROSITE_PROFILES); IPR027417 (SUPERFAMILY)
BPA_12944	prdx3_mouse ame: full=thioredoxin-dependent peroxide mitochondrial ame: full=antioxidant protein 1 short=aop-1 ame: full=prx iii ame: full=perioredoxin-3 ame: full=protein mer5 flags: precursor	255	20	5.2e-29	0.775	3	F:antioxidant activity; F:oxidoreductase activity; P:oxidation-reduction process	-	IPR000866 (PFAM); IPR012336 (G3DSA:3.40.30.GENE3D); PTHR10681:SF101 (PANTHER); PTHR10681 (PANTHER); IPR012336 (SUPERFAMILY)
BPA_12956	btbd6_human ame: full=btb poz domain-containing protein 6 ame: full=lens btb domain protein	217	13	4.1e-30	0.8315	1	F:protein binding	-	IPR013069 (PFAM); G3DSA:3.30.710.10 (GENE3D); PTHR24413:SF81 (PANTHER); PTHR24413 (PANTHER); IPR000210 (PROSITE_PROFILES); IPR011333 (SUPERFAMILY); TMhelix (TMHMM)
BPA_12965	---NA---	224	0	-	-		-	-	Coil (COILS); IPR009548 (PFAM)
BPA_12970	---NA---	220	0	-	-		-	-	no IPS match
BPA_12979	---NA---	216	0	-	-		-	-	no IPS match
BPA_13008	---NA---	249	0	-	-		-	-	Coil (COILS)
BPA_13017	titin_drome ame: full=titin ame: full=d-titin ame: full=kettin	261	1	9.7e-37	0.95		-	-	IPR013783 (G3DSA:2.60.40.GENE3D); IPR013098 (PFAM); PTHR19897 (PANTHER); PTHR19897:SF149 (PANTHER); SSF48726 (SUPERFAMILY)
BPA_13018	f136a_bovin ame: full=protein fam136a	242	6	6.3e-13	0.58		-	-	IPR008560 (PFAM); IPR008560 (PANTHER)
BPA_13019	---NA---	237	0	-	-		-	-	no IPS match
BPA_13025	---NA---	234	0	-	-		-	-	no IPS match
BPA_13029	---NA---	203	0	-	-		-	-	no IPS match
BPA_13032	---NA---	227	0	-	-		-	-	no IPS match
BPA_13040	---NA---	214	0	-	-		-	-	no IPS match
BPA_13074	---NA---	224	0	-	-		-	-	no IPS match
BPA_13099	fur2_drome ame: full=furin-like protease 2 short=furin-2 flags: precursor	226	1	1.1e-20	0.71		-	-	IPR006212 (SMART); G3DSA:2.10.220.10 (GENE3D); IPR009030 (SUPERFAMILY)
BPA_13120	flii_drome ame: full=protein flightless-1 ame: full=flightless-i	233	4	1.4e-37	0.76	3	F:actin binding; P:actin cytoskeleton organization; P:actin filament severing	-	IPR029006 (G3DSA:3.40.20.GENE3D); IPR007122 (PANTHER); IPR029919 (PTHR11977:PANTHER); SSF55753 (SUPERFAMILY)
BPA_13122	sv2b_rat ame: full=synaptic vesicle glycoprotein 2b short=synaptic vesicle protein 2b	315	3	9.2e-12	0.58	2	C:integral component of membrane; P:transmembrane transport	-	G3DSA:1.20.1250.20 (GENE3D); IPR011701 (PFAM); PTHR24064:SF171 (PANTHER); PTHR24064 (PANTHER); CYTOPLASMIC_DOMAIN (PHOBIUS); NON_CYTOPLASMIC_DOMAIN (PHOBIUS); TRANSMEMBRANE (PHOBIUS); TRANSMEMBRANE (PHOBIUS); CYTOPLASMIC_DOMAIN (PHOBIUS); NON_CYTOPLASMIC_DOMAIN (PHOBIUS); TRANSMEMBRANE (PHOBIUS); IPR020846 (PROSITE_PROFILES); IPR020846 (SUPERFAMILY); TMhelix (TMHMM); TMhelix (TMHMM)
BPA_13125	---NA---	202	0	-	-	3	C:nucleus; F:histone acetyltransferase activity; P:regulation of transcription, DNA-templated	-	IPR009464 (PFAM)
BPA_13131	srpr_drome ame: full=signal recognition particle receptor subunit alpha homolog short=dp-alpha short=docking protein alpha short=sr-alpha ame: full=gtp-binding protein	475	9	4.5e-63	0.7011	2	F:GTP binding; P:SRP-dependent cotranslational protein targeting to membrane	-	IPR013822 (SMART); IPR013822 (PFAM); G3DSA:1.20.120.140 (GENE3D); IPR027417 (G3DSA:3.40.50.GENE3D); PTHR11564:SF16 (PANTHER); PTHR11564 (PANTHER); IPR013822 (SUPERFAMILY); IPR027417 (SUPERFAMILY)
BPA_13133	---NA---	210	0	-	-	2	F:actin filament binding; P:cell adhesion	-	IPR002558 (G3DSA:1.20.1410.GENE3D); PTHR19981 (PANTHER); PTHR19981:SF1 (PANTHER); IPR006077 (SUPERFAMILY)
BPA_13134	opa1_chick ame: full=dynamin-like 120 kda mitochondrial ame: full=optic atrophy protein 1 homolog contains: ame: full=dynamin-like 120 kda form s1 flags: precursor	204	7	4.4e-20	0.8143		-	-	Coil (COILS); IPR027417 (G3DSA:3.40.50.GENE3D); PTHR11566:SF12 (PANTHER); IPR022812 (PANTHER); IPR027417 (SUPERFAMILY)
BPA_13138	---NA---	202	0	-	-	3	F:mannosidase activity; F:carbohydrate binding; P:mannose metabolic process	-	G3DSA:2.70.98.30 (GENE3D); IPR011682 (PFAM); PTHR11607 (PANTHER); PTHR11607:SF22 (PANTHER); IPR011013 (SUPERFAMILY)
BPA_13151	itpr_drome ame: full=inositol -trisphosphate receptor ame: full= 3 receptor short=ip3r short= 3r	276	20	1.1e-54	0.7995		-	-	IPR015925 (PANTHER); PTHR13715:SF76 (PANTHER)
BPA_13176	---NA---	217	0	-	-		-	-	no IPS match
BPA_13183	acsa_drome ame: full=acetyl-coenzyme a synthetase ame: full=acetate-- ligase ame: full=acetyl- synthetase short=acs short= ame: full=acyl-activating enzyme	240	20	6.1e-47	0.8005	2	F:catalytic activity; P:metabolic process	-	G3DSA:3.40.50.980 (GENE3D); IPR000873 (PFAM); PTHR24095 (PANTHER); PTHR24095:SF126 (PANTHER); TRANSMEMBRANE (PHOBIUS); CYTOPLASMIC_DOMAIN (PHOBIUS); NON_CYTOPLASMIC_DOMAIN (PHOBIUS); SSF56801 (SUPERFAMILY); TMhelix (TMHMM)
BPA_13192	---NA---	255	0	-	-		-	-	no IPS match
BPA_13194	---NA---	202	0	-	-		-	-	no IPS match
BPA_13196	---NA---	201	0	-	-		-	-	no IPS match
BPA_13211	---NA---	278	0	-	-		-	-	no IPS match
BPA_13232	---NA---	236	0	-	-		-	-	IPR008160 (PFAM); PTHR24023:SF372 (PANTHER); PTHR24023 (PANTHER)
BPA_13249	cstf1_ponab ame: full=cleavage stimulation factor subunit 1 ame: full=cleavage stimulation factor 50 kda subunit short=cstf 50 kda subunit short= -50	206	3	6.2e-22	0.75	1	F:protein binding	-	IPR001680 (SMART); IPR015943 (G3DSA:2.130.10.GENE3D); IPR001680 (PFAM); PTHR22840 (PANTHER); IPR001680 (PROSITE_PROFILES); IPR017986 (PROSITE_PROFILES); IPR017986 (SUPERFAMILY)
BPA_13260	---NA---	224	0	-	-		-	-	no IPS match
BPA_13261	---NA---	370	0	-	-		-	-	PTHR10799:SF536 (PANTHER); PTHR10799 (PANTHER); PTHR10799 (PANTHER)
BPA_13262	hem2_human ame: full=delta-aminolevulinic acid dehydratase short=aladh ame: full=porphobilinogen synthase	205	20	3.2e-23	0.774	3	F:porphobilinogen synthase activity; F:metal ion binding; P:tetrapyrrole biosynthetic process	-	IPR001731 (PRINTS); IPR001731 (SMART); IPR013785 (G3DSA:3.20.20.GENE3D); IPR001731 (PFAM); IPR001731 (PANTHER); SSF51569 (SUPERFAMILY)
BPA_13268	---NA---	224	0	-	-		-	-	no IPS match
BPA_13282	---NA---	200	0	-	-		-	-	no IPS match
BPA_13292	---NA---	210	0	-	-		-	-	no IPS match
BPA_13301	hem3_noss1 ame: full=porphobilinogen deaminase short=pbg ame: full=hydroxymethylbilane synthase short=hmbs ame: full=pre-uroporphyrinogen synthase	237	20	1.6e-24	0.7385	2	F:hydroxymethylbilane synthase activity; P:tetrapyrrole biosynthetic process	-	IPR000860 (PRINTS); IPR022417 (PFAM); G3DSA:3.40.190.10 (GENE3D); IPR000860 (PANTHER); SSF53850 (SUPERFAMILY)
BPA_13302	---NA---	247	0	-	-		-	-	CYTOPLASMIC_DOMAIN (PHOBIUS); NON_CYTOPLASMIC_DOMAIN (PHOBIUS); TRANSMEMBRANE (PHOBIUS)
BPA_13312	---NA---	226	0	-	-		-	-	PTHR24221 (PANTHER); PTHR24221:SF182 (PANTHER)
BPA_13313	---NA---	223	0	-	-	1	F:protein binding	-	IPR011993 (G3DSA:2.30.29.GENE3D); IPR006020 (PROSITE_PROFILES); SSF50729 (SUPERFAMILY)
BPA_13317	---NA---	238	0	-	-		-	-	no IPS match
BPA_13322	---NA---	238	0	-	-		-	-	no IPS match
BPA_13326	arm_musdo ame: full=armadillo segment polarity protein	245	13	1.1e-47	0.8823	2	F:signal transducer activity; P:adherens junction assembly	-	IPR013284 (PRINTS); PTHR23315:SF50 (PANTHER); PTHR23315 (PANTHER)
BPA_13327	---NA---	225	0	-	-	2	C:nuclear pore; P:transport	-	IPR007252 (PFAM)
BPA_13335	if2g_drome ame: full=eukaryotic translation initiation factor 2 subunit 3 ame: full=eukaryotic translation initiation factor 2 subunit gamma short=eif-2-gamma	246	20	7.2e-45	0.8465		-	-	no IPS match
BPA_13343	rbp2_pantr ame: full=e3 sumo-protein ligase 2 ame: full=358 kda nucleoporin ame: full=nuclear pore complex protein nup358 ame: full=nucleoporin nup358 ame: full=ran-binding protein 2 short= 2	206	11	6.2e-16	0.7518	1	P:intracellular transport	-	IPR000156 (SMART); IPR011993 (G3DSA:2.30.29.GENE3D); IPR000156 (PFAM); PTHR23138 (PANTHER); PTHR23138:SF87 (PANTHER); IPR000156 (PROSITE_PROFILES); SSF50729 (SUPERFAMILY)
BPA_13368	dca11_rat ame: full=ddb1- and cul4-associated factor 11 ame: full=wd repeat-containing protein 23	260	5	2.7e-12	0.584	2	F:catalytic activity; F:protein binding	-	IPR015943 (G3DSA:2.130.10.GENE3D); PTHR19847 (PANTHER); IPR011041 (SUPERFAMILY)
BPA_13371	imb_drome ame: full=importin subunit beta ame: full=karyopherin subunit beta ame: full=protein ketel	217	5	3.9e-35	0.768	3	F:binding; F:protein transporter activity; P:nucleocytoplasmic transport	-	IPR011989 (G3DSA:1.25.10.GENE3D); IPR027140 (PTHR10527:PANTHER); PTHR10527 (PANTHER); IPR016024 (SUPERFAMILY)
BPA_13385	sbk1_mouse ame: full=serine threonine-protein kinase sbk1 ame: full=sh3-binding kinase 1	228	4	7.8e-14	0.71	3	F:protein kinase activity; F:ATP binding; P:protein phosphorylation	-	IPR000719 (PFAM); G3DSA:1.10.510.10 (GENE3D); PTHR24359:SF18 (PANTHER); PTHR24359 (PANTHER); IPR008271 (PROSITE_PATTERNS); IPR000719 (PROSITE_PROFILES); IPR011009 (SUPERFAMILY)
BPA_13399	---NA---	257	0	-	-		-	-	no IPS match
BPA_13401	---NA---	284	0	-	-		-	-	Coil (COILS); Coil (COILS)
BPA_13404	s17a5_human ame: full=sialin ame: full=h(+) nitrate cotransporter ame: full=h(+) sialic acid cotransporter short=ast ame: full=membrane glycoprotein hp59 ame: full=solute carrier family 17 member 5 ame: full=vesicular h(+) aspartate-glutamate cotransporter	206	4	5.2e-13	0.6775	2	C:integral component of membrane; P:transmembrane transport	-	G3DSA:1.20.1250.20 (GENE3D); IPR011701 (PFAM); PTHR11662:SF214 (PANTHER); PTHR11662 (PANTHER); NON_CYTOPLASMIC_DOMAIN (PHOBIUS); CYTOPLASMIC_DOMAIN (PHOBIUS); NON_CYTOPLASMIC_DOMAIN (PHOBIUS); TRANSMEMBRANE (PHOBIUS); TRANSMEMBRANE (PHOBIUS); IPR020846 (PROSITE_PROFILES); IPR020846 (SUPERFAMILY); TMhelix (TMHMM); TMhelix (TMHMM)
BPA_13411	---NA---	226	0	-	-		-	-	no IPS match
BPA_13431	nlp_drome ame: full=nucleoplasmin-like protein ame: full=chromatin decondensation protein 1 ame: full=dnlp	200	1	3.9e-25	0.87	1	F:nucleic acid binding	-	PF03066 (PFAM); IPR024057 (G3DSA:2.60.120.GENE3D); IPR004301 (PANTHER); PTHR22747:SF10 (PANTHER); IPR024057 (SUPERFAMILY)
BPA_13436	---NA---	345	0	-	-		-	-	no IPS match
BPA_13439	bub3_human ame: full=mitotic checkpoint protein bub3	251	6	3.7e-22	0.72	1	F:protein binding	-	IPR015943 (G3DSA:2.130.10.GENE3D); IPR001680 (PFAM); PTHR10971:SF5 (PANTHER); PTHR10971 (PANTHER); IPR019775 (PROSITE_PATTERNS); IPR001680 (PROSITE_PROFILES); IPR017986 (PROSITE_PROFILES); IPR017986 (SUPERFAMILY)
BPA_13453	rgs_drome ame: full=regulator of g-protein signaling loco short=rgs ame: full=locomotion defects protein short=loco	206	1	1.9e-23	0.84		-	-	no IPS match
BPA_13458	dyh8_human ame: full=dynein heavy chain axonemal ame: full=axonemal beta dynein heavy chain 8 ame: full=ciliary dynein heavy chain 8	256	4	4.5e-16	0.6825	2	F:microtubule motor activity; P:microtubule-based movement	-	Coil (COILS); IPR026983 (PANTHER); PTHR10676:SF229 (PANTHER)
BPA_13460	gcl_drome ame: full=protein germ cell-less	218	2	9.2e-29	0.715		-	-	PTHR23231:SF4 (PANTHER); PTHR23231 (PANTHER)
BPA_13491	---NA---	213	0	-	-		-	-	IPR002018 (PFAM); IPR029058 (G3DSA:3.40.50.GENE3D); PTHR11559 (PANTHER); PTHR11559:SF80 (PANTHER); TRANSMEMBRANE (PHOBIUS); NON_CYTOPLASMIC_DOMAIN (PHOBIUS); CYTOPLASMIC_DOMAIN (PHOBIUS); IPR029058 (SUPERFAMILY); TMhelix (TMHMM)
BPA_13504	---NA---	266	0	-	-		-	-	SignalP-TM (SIGNALP_GRAM_POSITIVE)
BPA_13507	btbd9_mouse ame: full=btb poz domain-containing protein 9	208	4	1.4e-24	0.74		-	-	IPR008979 (G3DSA:2.60.120.GENE3D); PTHR26379:SF139 (PANTHER); PTHR26379 (PANTHER); IPR008979 (SUPERFAMILY)
BPA_13517	---NA---	215	0	-	-		-	-	no IPS match
BPA_13519	armi_drome ame: full=probable rna helicase armi ame: full=protein armitage	223	3	1.7e-31	0.75		-	-	PF13086 (PFAM); IPR027417 (G3DSA:3.40.50.GENE3D); PTHR10887 (PANTHER); IPR026127 (PTHR10887:PANTHER); IPR027417 (SUPERFAMILY)
BPA_13529	---NA---	201	0	-	-		-	-	Coil (COILS); IPR009818 (PFAM)
BPA_13536	cyhr1_drome ame: full=cysteine and histidine-rich protein 1 homolog	212	8	2.7e-40	0.7563	4	F:ubiquitin-protein transferase activity; F:protein binding; F:zinc ion binding; P:protein ubiquitination	-	IPR013323 (G3DSA:3.90.890.GENE3D); PF02176 (PFAM); PTHR23059 (PANTHER); IPR008974 (SUPERFAMILY)
BPA_13553	tm55b_human ame: full=type 1 phosphatidylinositol -bisphosphate 4-phosphatase short=type 1 ns- -p2 4-ptase ame: full= ns- -p2 4-ptase i ame: full=transmembrane protein 55b	474	13	4.1e-54	0.6892		-	-	IPR019178 (PFAM); IPR019178 (PANTHER); PTHR21014:SF2 (PANTHER)
BPA_13561	ipo7_human ame: full=importin-7 short=imp7 ame: full=ran-binding protein 7 short= 7	216	4	2.5e-21	0.75		-	-	PTHR10997 (PANTHER); PTHR10997:SF26 (PANTHER)
BPA_13568	---NA---	296	0	-	-		-	-	no IPS match
BPA_13569	---NA---	294	0	-	-		-	-	no IPS match
BPA_13591	---NA---	274	0	-	-		-	-	no IPS match
BPA_13596	sif1_drome ame: full=protein still isoform sif type 1	201	1	1.2e-17	0.9		-	-	no IPS match
BPA_13600	---NA---	296	0	-	-		-	-	SIGNAL_PEPTIDE (PHOBIUS); SIGNAL_PEPTIDE_H_REGION (PHOBIUS); SIGNAL_PEPTIDE_C_REGION (PHOBIUS); SIGNAL_PEPTIDE_N_REGION (PHOBIUS); NON_CYTOPLASMIC_DOMAIN (PHOBIUS); SignalP-TM (SIGNALP_GRAM_POSITIVE); SignalP-noTM (SIGNALP_EUK)
BPA_13602	djb11_bovin ame: full= homolog subfamily b member 11 ame: full=er-associated dnaj ame: full=er-associated hsp40 co-chaperone ame: full=endoplasmic reticulum dna j domain-containing protein 3 short=er-resident protein erdj3 short=erdj3 short=erj3p flags: precursor	323	20	2.9e-46	0.644		-	-	no IPS match
BPA_13606	---NA---	207	0	-	-		-	-	IPR004279 (PFAM)
BPA_13612	abcg4_human ame: full=atp-binding cassette sub-family g member 4	241	1	1.7e-14	0.64	1	C:membrane	-	IPR013525 (PFAM); PTHR19241 (PANTHER); PTHR19241:SF168 (PANTHER); CYTOPLASMIC_DOMAIN (PHOBIUS); CYTOPLASMIC_DOMAIN (PHOBIUS); TRANSMEMBRANE (PHOBIUS); TRANSMEMBRANE (PHOBIUS); NON_CYTOPLASMIC_DOMAIN (PHOBIUS); TMhelix (TMHMM); TMhelix (TMHMM)
BPA_13614	---NA---	240	0	-	-		-	-	no IPS match
BPA_13624	---NA---	290	0	-	-		-	-	no IPS match
BPA_13626	---NA---	254	0	-	-		-	-	no IPS match
BPA_13652	---NA---	232	0	-	-		-	-	no IPS match
BPA_13673	ragp1_drome ame: full=ran gtpase-activating protein short= ame: full=protein segregation distorter	296	1	1.3e-20	0.67	1	F:GTPase activator activity	-	Coil (COILS); G3DSA:3.80.10.10 (GENE3D); IPR027038 (PANTHER); PTHR24113:SF5 (PANTHER); SSF52047 (SUPERFAMILY)
BPA_13677	brat_drome ame: full=brain tumor protein	204	11	1.4e-42	0.7064	1	F:protein binding	-	IPR001258 (PFAM); IPR011042 (G3DSA:2.120.10.GENE3D); PTHR24103:SF7 (PANTHER); PTHR24103 (PANTHER); IPR013017 (PROSITE_PROFILES); IPR013017 (PROSITE_PROFILES); SSF63829 (SUPERFAMILY)
BPA_13687	---NA---	212	0	-	-		-	-	no IPS match
BPA_13688	---NA---	308	0	-	-		-	-	no IPS match
BPA_13705	---NA---	222	0	-	-		-	-	no IPS match
BPA_13711	---NA---	297	0	-	-		-	-	Coil (COILS)
BPA_13713	nedd4_drome ame: full=e3 ubiquitin-protein ligase nedd-4 short=dnedd4	219	20	7.9e-45	0.764	1	F:ubiquitin-protein transferase activity	-	IPR000569 (PFAM); PTHR11254:SF312 (PANTHER); PTHR11254 (PANTHER); IPR000569 (PROSITE_PROFILES); IPR000569 (SUPERFAMILY)
BPA_13724	---NA---	222	0	-	-		-	-	PTHR24403:SF28 (PANTHER); PTHR24403 (PANTHER)
BPA_13736	---NA---	206	0	-	-	1	F:protein binding	-	IPR015943 (G3DSA:2.130.10.GENE3D); IPR017986 (SUPERFAMILY)
BPA_13738	nog1_drome ame: full=probable nucleolar gtp-binding protein 1	346	9	1e-46	0.7356		-	-	Coil (COILS); IPR012973 (PFAM)
BPA_13740	ubr1_drome ame: full=e3 ubiquitin-protein ligase ubr1 ame: full=n-recognin ame: full=ubiquitin-protein ligase e3-alpha	285	1	8.6e-33	0.75	1	P:protein catabolic process	-	IPR003769 (PFAM); IPR014719 (G3DSA:3.30.1390.GENE3D); PTHR21497 (PANTHER); PTHR21497:SF24 (PANTHER); IPR014719 (SUPERFAMILY)
BPA_13747	---NA---	231	0	-	-		-	-	no IPS match
BPA_13765	gbb1_drome ame: full=guanine nucleotide-binding protein subunit beta-1	216	19	8.8e-38	0.8347		-	-	Coil (COILS); IPR016346 (PANTHER)
BPA_13778	---NA---	225	0	-	-		-	-	no IPS match
BPA_13780	---NA---	236	0	-	-		-	-	SignalP-TM (SIGNALP_GRAM_POSITIVE)
BPA_13785	tcpd_ochtr ame: full=t-complex protein 1 subunit delta short=tcp-1-delta ame: full=cct-delta	252	20	1.2e-45	0.8265	1	F:ATP binding	-	IPR017998 (PRINTS); IPR027413 (G3DSA:1.10.560.GENE3D); IPR002423 (PFAM); IPR002423 (PANTHER); SSF54849 (SUPERFAMILY); SSF48592 (SUPERFAMILY)
BPA_13789	---NA---	252	0	-	-		-	-	Coil (COILS)
BPA_13793	---NA---	200	0	-	-		-	-	no IPS match
BPA_13797	---NA---	221	0	-	-		-	-	no IPS match
BPA_13815	---NA---	346	0	-	-		-	-	IPR000477 (PFAM); IPR000477 (PROSITE_PROFILES); SSF56672 (SUPERFAMILY)
BPA_13820	titin_drome ame: full=titin ame: full=d-titin ame: full=kettin	206	1	1.6e-36	1		-	-	no IPS match
BPA_13825	tbcd5_mouse ame: full=tbc1 domain family member 5	334	6	3.5e-30	0.625		-	-	IPR000195 (PFAM); PTHR22957:SF220 (PANTHER); PTHR22957 (PANTHER); IPR000195 (PROSITE_PROFILES); IPR000195 (SUPERFAMILY)
BPA_13829	---NA---	363	0	-	-		-	-	no IPS match
BPA_13832	u609_drome ame: full=upf0609 protein cg1218	245	4	1.4e-41	0.6525		-	-	IPR019361 (PFAM); IPR019361 (PANTHER); PTHR13386:SF1 (PANTHER)
BPA_13834	kdis_danre ame: full=kinase d-interacting substrate of 220 kda ame: full=ankyrin repeat-rich membrane-spanning protein	210	3	6.1e-23	0.76		-	-	IPR011646 (PFAM); PTHR24139:SF10 (PANTHER); PTHR24139 (PANTHER)
BPA_13839	xpo1_drome ame: full=exportin-1 ame: full=chromosome region maintenance 1 protein ame: full=protein embargoed	232	7	8.3e-46	0.9243	1	F:binding	-	IPR011989 (G3DSA:1.25.10.GENE3D); PTHR11223 (PANTHER); PTHR11223:SF2 (PANTHER); IPR016024 (SUPERFAMILY)
BPA_13860	mdr49_drome ame: full=multidrug resistance protein homolog 49 ame: full=p-glycoprotein 49	296	20	3.4e-48	0.8105	2	F:ATP binding; F:ATPase activity	-	IPR027417 (G3DSA:3.40.50.GENE3D); IPR003439 (PFAM); PTHR24221:SF182 (PANTHER); PTHR24221 (PANTHER); IPR027417 (SUPERFAMILY)
BPA_13869	---NA---	276	0	-	-		-	-	no IPS match
BPA_13873	ripl_drome ame: full=rilp-like protein homolog	206	1	2.6e-12	0.98		-	-	Coil (COILS)
BPA_13877	---NA---	217	0	-	-		-	-	Coil (COILS)
BPA_13891	---NA---	215	0	-	-		-	-	no IPS match
BPA_13895	---NA---	210	0	-	-		-	-	no IPS match
BPA_13915	---NA---	491	0	-	-	1	F:protein binding	-	G3DSA:1.10.8.10 (GENE3D); PF14555 (PFAM); IPR009060 (SUPERFAMILY)
BPA_13917	---NA---	224	0	-	-		-	-	no IPS match
BPA_13919	cand1_drome ame: full=cullin-associated nedd8-dissociated protein 1 ame: full=cullin-associated and neddylation-dissociated protein 1	253	11	4.6e-39	0.7082	1	F:binding	-	IPR011989 (G3DSA:1.25.10.GENE3D); PTHR12696 (PANTHER); IPR016024 (SUPERFAMILY)
BPA_13922	---NA---	225	0	-	-		-	-	no IPS match
BPA_13931	---NA---	208	0	-	-		-	-	no IPS match
BPA_13937	---NA---	246	0	-	-		-	-	no IPS match
BPA_13956	---NA---	216	0	-	-		-	-	no IPS match
BPA_13965	tret1_dromo ame: full=facilitated trehalose transporter tret1	200	20	3.1e-37	0.907	3	C:integral component of membrane; F:substrate-specific transmembrane transporter activity; P:transmembrane transport	-	IPR003663 (PRINTS); IPR005828 (PFAM); PTHR24063 (PANTHER); PTHR24063:SF345 (PANTHER); SIGNAL_PEPTIDE_N_REGION (PHOBIUS); SIGNAL_PEPTIDE_C_REGION (PHOBIUS); SIGNAL_PEPTIDE (PHOBIUS); SIGNAL_PEPTIDE_H_REGION (PHOBIUS); TRANSMEMBRANE (PHOBIUS); NON_CYTOPLASMIC_DOMAIN (PHOBIUS); CYTOPLASMIC_DOMAIN (PHOBIUS); TMhelix (TMHMM)
BPA_13970	---NA---	205	0	-	-		-	-	no IPS match
BPA_13974	---NA---	223	0	-	-		-	-	no IPS match
BPA_13986	---NA---	273	0	-	-		-	-	CYTOPLASMIC_DOMAIN (PHOBIUS); TRANSMEMBRANE (PHOBIUS); NON_CYTOPLASMIC_DOMAIN (PHOBIUS); TMhelix (TMHMM)
BPA_13989	ntm1_drome ame: full=alpha n-terminal protein methyltransferase 1 ame: full=x-pro-lys n-terminal protein methyltransferase 1 short=ntm1	502	20	6.4e-71	0.612	3	F:rRNA (adenine-N6,N6-)-dimethyltransferase activity; P:rRNA modification; P:N-terminal protein amino acid methylation	-	IPR029063 (G3DSA:3.40.50.GENE3D); IPR008576 (PFAM); IPR008576 (PANTHER); IPR020596 (PROSITE_PATTERNS); IPR029063 (SUPERFAMILY)
BPA_14007	---NA---	247	0	-	-		-	-	no IPS match
BPA_14015	---NA---	238	0	-	-		-	-	no IPS match
BPA_14017	sbno_drome ame: full=protein strawberry notch	259	8	2.9e-48	0.8625	1	P:regulation of transcription, DNA-templated	-	PF13872 (PFAM); IPR026741 (PANTHER); PTHR12706:SF10 (PANTHER)
BPA_14023	den1c_mouse ame: full=denn domain-containing protein 1c ame: full=connecdenn 3	257	7	1.1e-14	0.6614		-	-	PTHR13196:SF14 (PANTHER); PTHR13196 (PANTHER)
BPA_14041	---NA---	224	0	-	-		-	-	no IPS match
BPA_14043	---NA---	216	0	-	-		-	-	Coil (COILS)
BPA_14044	mpu1_drome ame: full=mannose-p-dolichol utilization defect 1 protein homolog	231	5	6.4e-31	0.69		-	-	IPR006603 (SMART); IPR006603 (PFAM); IPR016817 (PANTHER); PTHR12226:SF2 (PANTHER); CYTOPLASMIC_DOMAIN (PHOBIUS); TRANSMEMBRANE (PHOBIUS); TRANSMEMBRANE (PHOBIUS); NON_CYTOPLASMIC_DOMAIN (PHOBIUS); CYTOPLASMIC_DOMAIN (PHOBIUS); TMhelix (TMHMM); TMhelix (TMHMM)
BPA_14055	---NA---	225	0	-	-		-	-	no IPS match
BPA_14068	---NA---	290	0	-	-		-	-	no IPS match
BPA_14077	---NA---	249	0	-	-		-	-	Coil (COILS)
BPA_14084	fxl20_rat ame: full=f-box lrr-repeat protein 20 ame: full=f-box and leucine-rich repeat protein 20 ame: full=f-box lrr-repeat protein 2-like	218	8	1.8e-27	0.8775	1	F:protein binding	-	IPR001810 (SMART); G3DSA:1.20.1280.50 (GENE3D); IPR001810 (PFAM); PTHR23125:SF209 (PANTHER); PTHR23125 (PANTHER); IPR001810 (PROSITE_PROFILES); IPR001810 (SUPERFAMILY)
BPA_14093	---NA---	200	0	-	-		-	-	no IPS match
BPA_14098	rl13_drome ame: full=60s ribosomal protein l13 ame: full=bbc1 protein homolog	551	20	1.5e-106	0.752	3	C:ribosome; F:structural constituent of ribosome; P:translation	-	IPR001380 (PFAM); IPR001380 (PANTHER); PTHR11722:SF0 (PANTHER); IPR018256 (PROSITE_PATTERNS)
BPA_14101	---NA---	227	0	-	-		-	-	no IPS match
BPA_14102	---NA---	278	0	-	-		-	-	no IPS match
BPA_14107	---NA---	224	0	-	-		-	-	IPR013783 (G3DSA:2.60.40.GENE3D); IPR017868 (PFAM); PTHR11915 (PANTHER); PTHR11915:SF214 (PANTHER); IPR017868 (PROSITE_PROFILES); IPR014756 (SUPERFAMILY)
BPA_14114	hid1_human ame: full=protein hid1 ame: full=down-regulated in multiple cancers 1 ame: full=hid1 domain-containing protein ame: full=protein hid-1 homolog	222	2	2.5e-18	0.755		-	-	PF12722 (PFAM); PTHR21575:SF12 (PANTHER); IPR026705 (PANTHER)
BPA_14129	---NA---	208	0	-	-		-	-	no IPS match
BPA_14137	---NA---	273	0	-	-		-	-	no IPS match
BPA_14147	---NA---	235	0	-	-	5	C:integral component of membrane; F:transporter activity; F:ATP binding; F:ATPase activity; P:transport	-	IPR003439 (PFAM); IPR027417 (G3DSA:3.40.50.GENE3D); IPR026082 (PANTHER); PTHR19229:SF107 (PANTHER); IPR027417 (SUPERFAMILY)
BPA_14151	nfxl1_human ame: full=nf-x1-type zinc finger protein nfxl1 ame: full=ovarian zinc finger protein short=hozfp	224	2	9.5e-16	0.625	4	C:nucleus; F:transcription factor activity, sequence-specific DNA binding; F:zinc ion binding; P:regulation of transcription, DNA-templated	-	IPR000967 (SMART); PTHR12360:SF1 (PANTHER); PTHR12360 (PANTHER)
BPA_14157	---NA---	239	0	-	-		-	-	no IPS match
BPA_14160	pur2_chite ame: full=trifunctional purine biosynthetic protein adenosine-3 includes: ame: full=phosphoribosylamine--glycine ligase ame: full=glycinamide ribonucleotide synthetase short=gars ame: full=phosphoribosylglycinamide synthetase includes: ame: full=phosphoribosylformylglycinamidine cyclo-ligase ame: full=air synthase short=airs ame: full=phosphoribosyl-aminoimidazole synthetase includes: …	218	7	4.3e-16	0.7714	2	F:catalytic activity; F:ATP binding	-	IPR013816 (G3DSA:3.30.470.GENE3D); IPR013815 (G3DSA:3.30.1490.GENE3D); IPR020561 (PFAM); PTHR10520 (PANTHER); SSF56059 (SUPERFAMILY)
BPA_14181	---NA---	200	0	-	-	1	P:neuromuscular junction development	-	IPR013761 (G3DSA:1.10.150.GENE3D); IPR021129 (PFAM); IPR029515 (PANTHER); IPR030444 (PTHR12587:PANTHER); IPR013761 (SUPERFAMILY)
BPA_14200	---NA---	219	0	-	-		-	-	no IPS match
BPA_14208	elob_rat ame: full=transcription elongation factor b polypeptide 2 ame: full=elongin 18 kda subunit ame: full=elongin-b short= ame: full=rna polymerase ii transcription factor siii subunit b ame: full=siii p18	200	2	8.2e-19	0.86		-	-	G3DSA:3.10.20.90 (GENE3D); PTHR13248 (PANTHER); IPR029071 (SUPERFAMILY)
BPA_14215	ehbp1_mouse ame: full=eh domain-binding protein 1	211	4	5.5e-21	0.705		-	-	IPR019448 (PFAM); PTHR25069 (PANTHER)
BPA_14218	---NA---	208	0	-	-		-	-	CYTOPLASMIC_DOMAIN (PHOBIUS); NON_CYTOPLASMIC_DOMAIN (PHOBIUS); TRANSMEMBRANE (PHOBIUS); TMhelix (TMHMM)
BPA_14226	---NA---	289	0	-	-		-	-	no IPS match
BPA_14230	sac2_danre ame: full=phosphatidylinositide phosphatase sac2 ame: full=inositol polyphosphate 5-phosphatase f ame: full=sac domain-containing inositol phosphatase 2 ame: full=sac domain-containing phosphoinositide 5-phosphatase 2	201	1	2.6e-14	0.73	1	F:phosphoric ester hydrolase activity	-	IPR002013 (PFAM); PTHR11200:SF102 (PANTHER); PTHR11200 (PANTHER); IPR002013 (PROSITE_PROFILES)
BPA_14233	---NA---	226	0	-	-		-	-	no IPS match
BPA_14260	kif3a_macfa ame: full=kinesin-like protein kif3a ame: full=microtubule plus end-directed kinesin motor 3a	217	5	2.2e-13	0.744	3	C:kinesin complex; F:microtubule motor activity; P:microtubule-based movement	-	Coil (COILS); PTHR24115:SF162 (PANTHER); IPR027640 (PANTHER)
BPA_14264	mo25_drome ame: full=protein mo25 ame: full=dmo25	217	7	7.6e-46	0.7957	1	F:binding	-	IPR013878 (PFAM); IPR011989 (G3DSA:1.25.10.GENE3D); IPR013878 (PANTHER); IPR016024 (SUPERFAMILY)
BPA_14276	---NA---	244	0	-	-		-	-	no IPS match
BPA_14280	---NA---	237	0	-	-		-	-	IPR020683 (PFAM); IPR020683 (G3DSA:1.25.40.GENE3D); PTHR24174 (PANTHER); IPR020683 (PROSITE_PROFILES); IPR020683 (SUPERFAMILY)
BPA_14282	gp155_human ame: full=integral membrane protein gpr155 ame: full=g-protein coupled receptor pgr22	294	2	1.4e-14	0.685		-	-	PTHR22829:SF5 (PANTHER); PTHR22829 (PANTHER); TRANSMEMBRANE (PHOBIUS); NON_CYTOPLASMIC_DOMAIN (PHOBIUS); SIGNAL_PEPTIDE_C_REGION (PHOBIUS); CYTOPLASMIC_DOMAIN (PHOBIUS); SIGNAL_PEPTIDE_N_REGION (PHOBIUS); NON_CYTOPLASMIC_DOMAIN (PHOBIUS); SIGNAL_PEPTIDE_H_REGION (PHOBIUS); SIGNAL_PEPTIDE (PHOBIUS); TRANSMEMBRANE (PHOBIUS); SignalP-TM (SIGNALP_GRAM_POSITIVE); TMhelix (TMHMM); TMhelix (TMHMM); TMhe…
BPA_14285	---NA---	201	0	-	-		-	-	no IPS match
BPA_14302	---NA---	211	0	-	-		-	-	no IPS match
BPA_14310	hacd_caeel ame: full=very-long-chain -3-hydroxyacyl- dehydratase hpo-8 ame: full=probable 3-hydroxyacyl- dehydratase	341	13	3.3e-23	0.6246		-	-	IPR007482 (PFAM); PTHR11035:SF3 (PANTHER); IPR007482 (PANTHER); TMhelix (TMHMM); TMhelix (TMHMM)
BPA_14311	---NA---	209	0	-	-		-	-	no IPS match
BPA_14312	---NA---	227	0	-	-		-	-	no IPS match
BPA_14318	---NA---	213	0	-	-		-	-	no IPS match
BPA_14332	---NA---	203	0	-	-		-	-	no IPS match
BPA_14352	bicd_drome ame: full=protein bicaudal d	236	5	1.5e-30	0.794	2	C:Golgi apparatus; P:transport	-	Coil (COILS); IPR018477 (PFAM); PTHR31233:SF6 (PANTHER); IPR018477 (PANTHER)
BPA_14379	---NA---	254	0	-	-		-	-	no IPS match
BPA_14380	---NA---	249	0	-	-		-	-	NON_CYTOPLASMIC_DOMAIN (PHOBIUS); SIGNAL_PEPTIDE (PHOBIUS); SIGNAL_PEPTIDE_N_REGION (PHOBIUS); SIGNAL_PEPTIDE_H_REGION (PHOBIUS); TRANSMEMBRANE (PHOBIUS); CYTOPLASMIC_DOMAIN (PHOBIUS); SIGNAL_PEPTIDE_C_REGION (PHOBIUS); TMhelix (TMHMM); TMhelix (TMHMM)
BPA_14384	dyh3_human ame: full=dynein heavy chain axonemal ame: full=axonemal beta dynein heavy chain 3 short= 3 ame: full=ciliary dynein heavy chain 3 ame: full=dnahc3-b	254	5	1.3e-17	0.658	2	F:microtubule motor activity; P:microtubule-based movement	-	IPR024317 (PFAM); IPR026983 (PANTHER); PTHR10676:SF242 (PANTHER)
BPA_14391	---NA---	213	0	-	-		-	-	no IPS match
BPA_14399	uggg_drome ame: full=udp-glucose:glycoprotein glucosyltransferase short=ugt short=dugt ame: full=udp--glc:glycoprotein glucosyltransferase flags: precursor	235	4	3.2e-26	0.7275	2	F:UDP-glucose:glycoprotein glucosyltransferase activity; P:protein glycosylation	-	IPR009448 (PANTHER); PTHR11226:SF0 (PANTHER)
BPA_14400	---NA---	221	0	-	-		-	-	no IPS match
BPA_14404	ehd4_human ame: full=eh domain-containing protein 4 ame: full=hepatocellular carcinoma-associated protein 10 11 ame: full=past homolog 4	233	15	1.1e-36	0.8133		-	-	IPR027417 (G3DSA:3.40.50.GENE3D); PTHR11216:SF31 (PANTHER); PTHR11216 (PANTHER); IPR027417 (SUPERFAMILY)
BPA_14411	kdis_rat ame: full=kinase d-interacting substrate of 220 kda ame: full=ankyrin repeat-rich membrane-spanning protein	246	20	2.2e-25	0.631	1	F:protein binding	-	IPR002110 (PRINTS); IPR002110 (SMART); IPR020683 (G3DSA:1.25.40.GENE3D); IPR020683 (PFAM); PTHR24139:SF10 (PANTHER); PTHR24139 (PANTHER); IPR020683 (PROSITE_PROFILES); IPR002110 (PROSITE_PROFILES); IPR002110 (PROSITE_PROFILES); IPR020683 (SUPERFAMILY)
BPA_14420	l2cc_drome ame: full=protein l 37cc	231	20	8.1e-36	0.8115	1	C:membrane	-	IPR001107 (PFAM); IPR000163 (PANTHER); SIGNAL_PEPTIDE_H_REGION (PHOBIUS); SIGNAL_PEPTIDE_C_REGION (PHOBIUS); SIGNAL_PEPTIDE (PHOBIUS); NON_CYTOPLASMIC_DOMAIN (PHOBIUS); SIGNAL_PEPTIDE_N_REGION (PHOBIUS)
BPA_14421	---NA---	209	0	-	-		-	-	PTHR12296:SF19 (PANTHER); PTHR12296 (PANTHER); IPR023341 (PROSITE_PROFILES)
BPA_14438	---NA---	349	0	-	-		-	-	no IPS match
BPA_14446	pdxk_arath ame: full=pyridoxal kinase ame: full=protein salt overly sensitive 4 ame: full=pyridoxal kinase-like protein sos4 ame: full=pyridoxine kinase	237	9	5.2e-26	0.7278	2	F:pyridoxal kinase activity; P:pyridoxal 5'-phosphate salvage	-	IPR029056 (G3DSA:3.40.1190.GENE3D); IPR004625 (PANTHER); IPR029056 (SUPERFAMILY)
BPA_14461	---NA---	202	0	-	-		-	-	no IPS match
BPA_14476	ph4h_drome ame: full=protein henna ame: full=phe-4-monooxygenase ame: full=phenylalanine-4-hydroxylase short=pah ame: full=tryptophan 5-hydroxylase short=trh ame: full=tryptophan 5-monooxygenase	658	20	2.5e-132	0.7025		-	-	CYTOPLASMIC_DOMAIN (PHOBIUS); NON_CYTOPLASMIC_DOMAIN (PHOBIUS); TRANSMEMBRANE (PHOBIUS)
BPA_14481	---NA---	250	0	-	-		-	-	SignalP-TM (SIGNALP_GRAM_POSITIVE)
BPA_14483	pp4r3_drome ame: full=serine threonine-protein phosphatase 4 regulatory subunit 3 short=pp4r3 ame: full=protein falafel	206	15	1.6e-37	0.8247		-	-	IPR006887 (PFAM); PTHR23318 (PANTHER)
BPA_14503	---NA---	255	0	-	-		-	-	no IPS match
BPA_14506	pur8_human ame: full=adenylosuccinate lyase short=asl ame: full=adenylosuccinase short=asase	435	9	1.3e-56	0.7678	1	F:catalytic activity	-	Coil (COILS); IPR022761 (PFAM); G3DSA:1.20.200.10 (GENE3D); IPR024083 (G3DSA:1.10.275.GENE3D); PTHR11444:SF2 (PANTHER); IPR000362 (PANTHER); IPR008948 (SUPERFAMILY)
BPA_14517	irs1_droan ame: full=insulin receptor substrate 1 ame: full=protein chico	225	17	6.2e-22	0.6612	1	F:insulin receptor binding	-	IPR002404 (PRINTS); IPR002404 (PFAM); IPR011993 (G3DSA:2.30.29.GENE3D); PTHR10614 (PANTHER); IPR002404 (PROSITE_PROFILES); SSF50729 (SUPERFAMILY)
BPA_14527	---NA---	303	0	-	-		-	-	no IPS match
BPA_14534	---NA---	213	0	-	-		-	-	no IPS match
BPA_14547	---NA---	262	0	-	-		-	-	no IPS match
BPA_14554	---NA---	319	0	-	-		-	-	CYTOPLASMIC_DOMAIN (PHOBIUS); NON_CYTOPLASMIC_DOMAIN (PHOBIUS); TRANSMEMBRANE (PHOBIUS)
BPA_14574	---NA---	214	0	-	-		-	-	Coil (COILS)
BPA_14576	---NA---	279	0	-	-		-	-	Coil (COILS)
BPA_14593	lap4_drome ame: full=protein lap4 ame: full=protein scribble ame: full=protein smell-impaired	286	6	9.8e-39	0.68		-	-	PTHR23155 (PANTHER); PTHR23155:SF412 (PANTHER)
BPA_14598	---NA---	221	0	-	-		-	-	no IPS match
BPA_14603	---NA---	202	0	-	-		-	-	no IPS match
BPA_14614	---NA---	268	0	-	-		-	-	no IPS match
BPA_14615	---NA---	211	0	-	-		-	-	G3DSA:3.80.10.10 (GENE3D); PTHR24112:SF0 (PANTHER); PTHR24112 (PANTHER); SSF52047 (SUPERFAMILY)
BPA_14619	---NA---	200	0	-	-	5	C:axonemal dynein complex; F:microtubule motor activity; F:ATPase activity; P:cilium or flagellum-dependent cell motility; P:microtubule-based movement	-	Coil (COILS); IPR026980 (PTHR10676:PANTHER); IPR026983 (PANTHER)
BPA_14620	rsh4a_mouse ame: full=radial spoke head protein 4 homolog a ame: full=radial spoke head-like protein 3	468	7	4.7e-25	0.6729		-	-	IPR006802 (PFAM); PTHR13159:SF0 (PANTHER); IPR006802 (PANTHER)
BPA_14624	dyh12_human ame: full=dynein heavy chain axonemal ame: full=axonemal beta dynein heavy chain 12 ame: full=axonemal dynein heavy chain 12-like protein ame: full=axonemal dynein heavy chain 7-like protein ame: full=ciliary dynein heavy chain 12 ame: full=dynein heavy chain 7- axonemal ame: full=dynein heavy chain domain-containing protein 2	286	20	2.6e-49	0.806	2	F:microtubule motor activity; P:microtubule-based movement	-	PF12774 (PFAM); PTHR10676:SF235 (PANTHER); IPR026983 (PANTHER)
BPA_14631	dock5_human ame: full=dedicator of cytokinesis protein 5	225	10	2.9e-18	0.702	2	F:guanyl-nucleotide exchange factor activity; P:small GTPase mediated signal transduction	-	IPR026791 (PANTHER); PTHR23317:SF69 (PANTHER)
BPA_14639	---NA---	207	0	-	-		-	-	no IPS match
BPA_14646	---NA---	280	0	-	-		-	-	no IPS match
BPA_14658	prs10_human ame: full=26s protease regulatory subunit 10b ame: full=26s proteasome aaa-atpase subunit rpt4 ame: full=proteasome 26s subunit atpase 6 ame: full=proteasome subunit p42	353	20	4.3e-72	0.7675		-	-	IPR027417 (G3DSA:3.40.50.GENE3D); PTHR23073 (PANTHER); PTHR23073:SF24 (PANTHER); IPR027417 (SUPERFAMILY)
BPA_14673	cskp_drome ame: full=peripheral plasma membrane protein cask short=dcask ame: full=calcium calmodulin-dependent protein kinase short=caki short=camguk	252	20	5.8e-47	0.6695	3	F:protein kinase activity; F:ATP binding; P:protein phosphorylation	-	IPR000719 (PFAM); G3DSA:1.10.510.10 (GENE3D); PTHR24349 (PANTHER); IPR000719 (PROSITE_PROFILES); SignalP-noTM (SIGNALP_EUK); IPR011009 (SUPERFAMILY)
BPA_14674	inx1_drome ame: full=innexin inx1 short=innexin-1 ame: full=protein optic ganglion reduced short=protein ogre	215	8	4.2e-41	0.74	1	C:gap junction	-	IPR000990 (PFAM); IPR000990 (PANTHER); PTHR11893:SF26 (PANTHER); CYTOPLASMIC_DOMAIN (PHOBIUS); TRANSMEMBRANE (PHOBIUS); NON_CYTOPLASMIC_DOMAIN (PHOBIUS); IPR000990 (PROSITE_PROFILES); TMhelix (TMHMM)
BPA_14675	---NA---	248	0	-	-		-	-	no IPS match
BPA_14691	djc13_human ame: full= homolog subfamily c member 13 ame: full=required for receptor-mediated endocytosis 8 short=rme-8	258	1	8.9e-13	0.67		-	-	no IPS match
BPA_14694	---NA---	200	0	-	-	2	F:ATP binding; F:ATPase activity	-	IPR027417 (G3DSA:3.40.50.GENE3D); IPR003439 (PFAM); IPR027417 (SUPERFAMILY)
BPA_14701	zswm8_bovin ame: full=zinc finger swim domain-containing protein 8	200	3	8.8e-18	0.72		-	-	PTHR22619 (PANTHER); PTHR22619:SF1 (PANTHER)
BPA_14743	---NA---	237	0	-	-		-	-	no IPS match
BPA_14751	vp13c_mouse ame: full=vacuolar protein sorting-associated protein 13c	455	1	4.2e-14	0.62		-	-	IPR026847 (PANTHER); PTHR16166:SF26 (PANTHER)
BPA_14754	---NA---	230	0	-	-		-	-	no IPS match
BPA_14757	dmda_drome ame: full= isoforms a c f g h short= ame: full=protein detached	266	2	2.7e-44	0.865		-	-	PTHR11915:SF229 (PANTHER); PTHR11915 (PANTHER); SSF46966 (SUPERFAMILY)
BPA_14762	---NA---	202	0	-	-		-	-	Coil (COILS); PTHR11216 (PANTHER); PTHR11216:SF61 (PANTHER)
BPA_14771	angl6_mouse ame: full=angiopoietin-related protein 6 ame: full=angiopoietin-like protein 6 ame: full=angiopoietin-related growth factor flags: precursor	293	20	1.2e-23	0.6625		-	-	IPR002181 (SMART); IPR014716 (G3DSA:3.90.215.GENE3D); IPR002181 (PFAM); PTHR19143 (PANTHER); IPR002181 (PROSITE_PROFILES); IPR002181 (SUPERFAMILY)
BPA_14776	lrp1_chick ame: full=low-density lipoprotein receptor-related protein 1 short=lrp-1 ame: full=alpha-2-macroglobulin receptor short=a2mr flags: precursor	287	5	1.5e-27	0.698		-	-	IPR011042 (G3DSA:2.120.10.GENE3D); G3DSA:2.10.25.10 (GENE3D); PTHR10529 (PANTHER); PTHR10529:SF222 (PANTHER); SSF57196 (SUPERFAMILY)
BPA_14778	---NA---	207	0	-	-		-	-	no IPS match
BPA_14780	CD029_RATRecName: Full=Uncharacterized protein C4orf29 homolog; Flags: Precursor	280	3	2.2e-37	0.8133		-	-	IPR029058 (G3DSA:3.40.50.GENE3D); IPR019149 (PFAM); PTHR13617 (PANTHER); IPR029058 (SUPERFAMILY)
BPA_14785	---NA---	207	0	-	-		-	-	Coil (COILS)
BPA_14794	---NA---	226	0	-	-		-	-	PTHR13428:SF7 (PANTHER); PTHR13428 (PANTHER)
BPA_14804	nipb_drome ame: full=nipped-b protein ame: full=scc2 homolog	207	5	1e-35	0.748		-	-	IPR024986 (PFAM); PTHR21704 (PANTHER); PTHR21704:SF18 (PANTHER)
BPA_14809	---NA---	219	0	-	-		-	-	no IPS match
BPA_14811	---NA---	448	0	-	-		-	-	Coil (COILS)
BPA_14820	dpolz_mouse ame: full=dna polymerase zeta catalytic subunit ame: full=protein reversionless 3-like short=rev3-like ame: full=seizure-related protein 4	210	7	7.4e-29	0.7714	5	C:zeta DNA polymerase complex; F:nucleotide binding; F:DNA binding; F:DNA-directed DNA polymerase activity; P:translesion synthesis	-	IPR023211 (G3DSA:3.90.1600.GENE3D); IPR006134 (PFAM); PTHR10322 (PANTHER); IPR030559 (PTHR10322:PANTHER); IPR017964 (PROSITE_PATTERNS); SSF56672 (SUPERFAMILY)
BPA_14832	shep_dromo ame: full=protein alan shepard	209	20	9.2e-40	0.7375	1	F:nucleotide binding	-	IPR012677 (G3DSA:3.30.70.GENE3D); IPR012677 (G3DSA:3.30.70.GENE3D); SSF54928 (SUPERFAMILY)
BPA_14834	if5a_spoex ame: full=eukaryotic translation initiation factor 5a short=eif-5a	469	20	3.9e-84	0.8495	5	F:translation elongation factor activity; F:ribosome binding; P:translational frameshifting; P:positive regulation of translational elongation; P:positive regulation of translational termination	-	IPR014722 (G3DSA:2.30.30.GENE3D); IPR020189 (PFAM); IPR001884 (TIGRFAM); IPR001884 (PIRSF); IPR012340 (G3DSA:2.40.50.GENE3D); IPR001884 (PANTHER); IPR019769 (PROSITE_PATTERNS); IPR008991 (SUPERFAMILY); IPR012340 (SUPERFAMILY)
BPA_14837	---NA---	238	0	-	-	1	F:hydrolase activity	-	IPR015797 (G3DSA:3.90.79.GENE3D); PTHR13622:SF5 (PANTHER); PTHR13622 (PANTHER)
BPA_14839	brm_drome ame: full=atp-dependent helicase brm ame: full=homeotic gene regulator ame: full=protein brahma	221	7	2.8e-21	0.78	1	F:histone binding	-	IPR029295 (PFAM); PTHR10799 (PANTHER); PTHR10799:SF209 (PANTHER)
BPA_14851	hook_drovi ame: full=protein hook	209	15	8.2e-24	0.814		-	-	Coil (COILS); IPR008636 (PFAM); IPR008636 (PANTHER); PTHR18947:SF34 (PANTHER)
BPA_14854	---NA---	200	0	-	-	1	F:acid phosphatase activity	-	IPR029033 (G3DSA:3.40.50.GENE3D); IPR000560 (PFAM); PTHR11567:SF26 (PANTHER); PTHR11567 (PANTHER); IPR000560 (PROSITE_PATTERNS); IPR029033 (SUPERFAMILY)
BPA_14858	---NA---	291	0	-	-		-	-	no IPS match
BPA_14863	---NA---	217	0	-	-		-	-	no IPS match
BPA_14868	how_drome ame: full=protein held out wings ame: full=kh domain protein kh93f ame: full=protein muscle-specific ame: full=protein struthio ame: full=protein wings held out ame: full= rna-binding protein ame: full=quaking-related 93f	263	20	1.4e-52	0.8045	1	F:RNA binding	-	IPR004088 (G3DSA:3.30.1370.GENE3D); IPR004088 (PFAM); PTHR11208 (PANTHER); PTHR11208:SF39 (PANTHER); IPR004088 (PROSITE_PROFILES); IPR004088 (SUPERFAMILY)
BPA_14875	---NA---	215	0	-	-		-	-	no IPS match
BPA_14886	dmxl2_human ame: full= -like protein 2 ame: full=rabconnectin-3	249	2	4.8e-12	0.69		-	-	PTHR13950 (PANTHER); PTHR13950:SF9 (PANTHER)
BPA_14897	---NA---	294	0	-	-		-	-	no IPS match
BPA_14900	---NA---	228	0	-	-		-	-	no IPS match
BPA_14909	---NA---	270	0	-	-		-	-	no IPS match
BPA_14920	---NA---	212	0	-	-		-	-	no IPS match
BPA_14940	---NA---	271	0	-	-		-	-	TRANSMEMBRANE (PHOBIUS); CYTOPLASMIC_DOMAIN (PHOBIUS); NON_CYTOPLASMIC_DOMAIN (PHOBIUS); TMhelix (TMHMM)
BPA_14951	agt2l_drome ame: full=alanine--glyoxylate aminotransferase 2-like	252	9	1.3e-33	0.6556	2	F:transaminase activity; F:pyridoxal phosphate binding	-	IPR015421 (G3DSA:3.40.640.GENE3D); IPR005814 (PFAM); PTHR11986:SF50 (PANTHER); IPR005814 (PANTHER); IPR015424 (SUPERFAMILY)
BPA_14954	dia_drome ame: full=protein diaphanous	200	1	1.1e-31	0.95	3	F:actin binding; P:actin filament organization; P:cell cycle	-	Coil (COILS); IPR015425 (PFAM); PTHR23213 (PANTHER); IPR027658 (PTHR23213:PANTHER); IPR015425 (PROSITE_PROFILES); SSF101447 (SUPERFAMILY)
BPA_14955	---NA---	201	0	-	-		-	-	no IPS match
BPA_14962	rpab1_human ame: full=dna-directed rna polymerases and iii subunit rpabc1 short=rna polymerases and iii subunit abc1 ame: full=dna-directed rna polymerase ii 23 kda polypeptide ame: full=dna-directed rna polymerase ii subunit e ame: full=rpb5 homolog ame: full=xap4	214	8	4.2e-39	0.8513		-	-	TMhelix (TMHMM)
BPA_14966	rent1_drome ame: full=regulator of nonsense transcripts 1 homolog	232	8	1.1e-41	0.7163		-	-	no IPS match
BPA_14967	tmtc3_drome ame: full=transmembrane and tpr repeat-containing protein cg4050	289	12	1.1e-35	0.765		-	-	PTHR23083:SF384 (PANTHER); PTHR23083 (PANTHER); NON_CYTOPLASMIC_DOMAIN (PHOBIUS); CYTOPLASMIC_DOMAIN (PHOBIUS); TRANSMEMBRANE (PHOBIUS); CYTOPLASMIC_DOMAIN (PHOBIUS); NON_CYTOPLASMIC_DOMAIN (PHOBIUS); TRANSMEMBRANE (PHOBIUS); TRANSMEMBRANE (PHOBIUS); TMhelix (TMHMM); TMhelix (TMHMM); TMhelix (TMHMM)
BPA_14970	---NA---	218	0	-	-		-	-	no IPS match
BPA_14973	---NA---	201	0	-	-		-	-	no IPS match
BPA_14976	pcat1_drome ame: full=1-acylglycerophosphocholine o-acyltransferase 1 ame: full=acyltransferase-like 2	433	10	2.4e-59	0.595		-	-	PTHR23063:SF1 (PANTHER); PTHR23063 (PANTHER); TRANSMEMBRANE (PHOBIUS); TRANSMEMBRANE (PHOBIUS); TRANSMEMBRANE (PHOBIUS); CYTOPLASMIC_DOMAIN (PHOBIUS); NON_CYTOPLASMIC_DOMAIN (PHOBIUS); CYTOPLASMIC_DOMAIN (PHOBIUS); NON_CYTOPLASMIC_DOMAIN (PHOBIUS); TMhelix (TMHMM); TMhelix (TMHMM); TMhelix (TMHMM)
BPA_14978	---NA---	239	0	-	-		-	-	no IPS match
BPA_14980	ar2bp_xenla ame: full=adp-ribosylation factor-like protein 2-binding protein short=arf-like 2-binding protein	249	1	2.9e-11	0.58		-	-	no IPS match
BPA_14981	---NA---	218	0	-	-		-	-	no IPS match
BPA_14987	wdr44_human ame: full=wd repeat-containing protein 44 ame: full=rabphilin-11	267	7	4.1e-55	0.8857	1	F:protein binding	-	IPR001680 (PFAM); IPR015943 (G3DSA:2.130.10.GENE3D); PTHR14221:SF0 (PANTHER); PTHR14221 (PANTHER); IPR017986 (PROSITE_PROFILES); IPR001680 (PROSITE_PROFILES); IPR017986 (SUPERFAMILY)
BPA_14988	ssrg_human ame: full=translocon-associated protein subunit gamma short=trap-gamma ame: full=signal sequence receptor subunit gamma short=ssr-gamma	241	4	2.8e-32	0.85	3	C:Sec61 translocon complex; C:integral component of endoplasmic reticulum membrane; P:cotranslational protein targeting to membrane	-	IPR009779 (PFAM); PTHR13399:SF2 (PANTHER); IPR009779 (PANTHER); NON_CYTOPLASMIC_DOMAIN (PHOBIUS); TRANSMEMBRANE (PHOBIUS); CYTOPLASMIC_DOMAIN (PHOBIUS); TMhelix (TMHMM)
BPA_14991	blmh_chick ame: full=bleomycin hydrolase short=bh short=blm hydrolase short=bmh ame: full=aminopeptidase h	270	17	9.6e-29	0.6688	2	F:cysteine-type endopeptidase activity; P:proteolysis	-	G3DSA:3.90.70.10 (GENE3D); IPR004134 (PFAM); IPR004134 (PANTHER); SSF54001 (SUPERFAMILY)
BPA_15014	---NA---	206	0	-	-		-	-	no IPS match
BPA_15015	if2g_drome ame: full=eukaryotic translation initiation factor 2 subunit 3 ame: full=eukaryotic translation initiation factor 2 subunit gamma short=eif-2-gamma	248	20	1.2e-46	0.8395		-	-	no IPS match
BPA_15021	phtf_drome ame: full= homeodomain transcription factor	286	1	7.5e-24	0.77		-	-	PTHR12680:SF6 (PANTHER); PTHR12680 (PANTHER); PTHR12680 (PANTHER); TRANSMEMBRANE (PHOBIUS); TRANSMEMBRANE (PHOBIUS); CYTOPLASMIC_DOMAIN (PHOBIUS); NON_CYTOPLASMIC_DOMAIN (PHOBIUS); NON_CYTOPLASMIC_DOMAIN (PHOBIUS); TMhelix (TMHMM); TMhelix (TMHMM)
BPA_15027	---NA---	253	0	-	-		-	-	PTHR22619 (PANTHER); PTHR22619:SF1 (PANTHER)
BPA_15031	---NA---	214	0	-	-		-	-	no IPS match
BPA_15042	---NA---	213	0	-	-		-	-	no IPS match
BPA_15053	lam0_drome ame: full=lamin dm0 flags: precursor	201	17	3.1e-25	0.7624	3	C:nuclear inner membrane; C:lamin filament; F:structural molecule activity	-	Coil (COILS); IPR001664 (PFAM); IPR001664 (PANTHER); IPR027696 (PTHR23239:PANTHER); SSF64593 (SUPERFAMILY)
BPA_15063	unc22_caeel ame: full=twitchin ame: full=uncoordinated protein 22	482	16	2.3e-41	0.5131	1	F:protein binding	-	PR00014 (PRINTS); IPR003961 (SMART); IPR013783 (G3DSA:2.60.40.GENE3D); IPR003961 (PFAM); PTHR19897 (PANTHER); PTHR19897:SF155 (PANTHER); IPR003961 (PROSITE_PROFILES); IPR003961 (PROSITE_PROFILES); IPR003961 (SUPERFAMILY)
BPA_15075	arp3_drome ame: full=actin-related protein 3 ame: full=actin-2 ame: full=actin-like protein 3 ame: full=actin-like protein 66b	206	20	9.7e-40	0.853	3	C:Arp2/3 protein complex; F:ATP binding; P:Arp2/3 complex-mediated actin nucleation	-	IPR004000 (PFAM); G3DSA:3.30.420.40 (GENE3D); G3DSA:3.90.640.10 (GENE3D); IPR015623 (PTHR11937:PANTHER); IPR004000 (PANTHER); SSF53067 (SUPERFAMILY)
BPA_15085	dyh12_mouse ame: full=dynein heavy chain axonemal ame: full=axonemal beta dynein heavy chain 12 ame: full=axonemal dynein heavy chain 12-like protein ame: full=axonemal dynein heavy chain 7-like protein ame: full=ciliary dynein heavy chain 12	215	5	4.2e-13	0.664	2	F:microtubule motor activity; P:microtubule-based movement	-	PTHR10676:SF242 (PANTHER); IPR026983 (PANTHER)
BPA_15098	acsl3_ponab ame: full=long-chain-fatty-acid-- ligase 3 ame: full=long-chain acyl- synthetase 3 short=lacs 3	271	9	4.3e-22	0.6811	2	F:catalytic activity; P:metabolic process	-	IPR000873 (PFAM); G3DSA:3.40.50.980 (GENE3D); PTHR24096 (PANTHER); PTHR24096:SF153 (PANTHER); SSF56801 (SUPERFAMILY)
BPA_15113	---NA---	217	0	-	-		-	-	no IPS match
BPA_15116	---NA---	207	0	-	-		-	-	no IPS match
BPA_15121	---NA---	232	0	-	-		-	-	no IPS match
BPA_15126	scna_drome ame: full=sodium channel protein para ame: full=protein paralytic ame: full=sodium channel 1 short= av1	271	20	1.4e-53	0.852	4	C:voltage-gated sodium channel complex; F:voltage-gated sodium channel activity; F:calcium ion binding; P:sodium ion transport	-	IPR001696 (PRINTS); IPR011992 (G3DSA:1.10.238.GENE3D); PTHR10037 (PANTHER); IPR028814 (PTHR10037:PANTHER); CYTOPLASMIC_DOMAIN (PHOBIUS); TRANSMEMBRANE (PHOBIUS); NON_CYTOPLASMIC_DOMAIN (PHOBIUS); IPR002048 (PROSITE_PROFILES); SSF47473 (SUPERFAMILY)
BPA_15136	---NA---	264	0	-	-		-	-	G3DSA:3.10.20.90 (GENE3D); PTHR13248 (PANTHER)
BPA_15140	boule_drome ame: full=protein boule	332	8	4.7e-58	0.6813	2	F:nucleotide binding; F:nucleic acid binding	-	IPR000504 (SMART); IPR000504 (PFAM); IPR012677 (G3DSA:3.30.70.GENE3D); PTHR11176 (PANTHER); IPR000504 (PROSITE_PROFILES); SSF54928 (SUPERFAMILY)
BPA_15149	---NA---	283	0	-	-		-	-	no IPS match
BPA_15153	ubpe_drome ame: full=ubiquitin carboxyl-terminal hydrolase 64e ame: full=ubiquitin thioesterase 64e ame: full=ubiquitin-specific-processing protease 64e short=deubiquitinating enzyme 64e	243	1	3.1e-24	0.81		-	-	no IPS match
BPA_15157	cdc42_drops ame: full=cdc42 homolog flags: precursor	215	20	5.2e-42	0.82	3	C:intracellular; F:GTP binding; P:small GTPase mediated signal transduction	-	IPR003578 (SMART); IPR001806 (PFAM); IPR027417 (G3DSA:3.40.50.GENE3D); PTHR24072 (PANTHER); PTHR24072:SF136 (PANTHER); IPR027417 (SUPERFAMILY)
BPA_15171	sydm_mouse ame: full=aspartate--trna mitochondrial ame: full=aspartyl-trna synthetase short= flags: precursor	451	20	5.2e-67	0.7455	3	F:aminoacyl-tRNA ligase activity; F:ATP binding; P:tRNA aminoacylation for protein translation	-	IPR002312 (PRINTS); IPR004364 (PFAM); G3DSA:3.30.930.10 (GENE3D); IPR018150 (PANTHER); IPR004524 (PTHR22594:PANTHER); IPR006195 (PROSITE_PROFILES); SSF55681 (SUPERFAMILY)
BPA_15178	---NA---	252	0	-	-		-	-	no IPS match
BPA_15179	---NA---	238	0	-	-		-	-	no IPS match
BPA_15183	---NA---	549	0	-	-		-	-	no IPS match
BPA_15190	---NA---	241	0	-	-		-	-	no IPS match
BPA_15202	marh6_mouse ame: full=e3 ubiquitin-protein ligase march6 ame: full=membrane-associated ring finger protein 6 ame: full=membrane-associated ring-ch protein vi short=march-vi	221	3	1.3e-14	0.78		-	-	PTHR13145:SF0 (PANTHER); PTHR13145 (PANTHER); NON_CYTOPLASMIC_DOMAIN (PHOBIUS); TRANSMEMBRANE (PHOBIUS); CYTOPLASMIC_DOMAIN (PHOBIUS); TRANSMEMBRANE (PHOBIUS); NON_CYTOPLASMIC_DOMAIN (PHOBIUS); TMhelix (TMHMM); TMhelix (TMHMM)
BPA_15221	---NA---	252	0	-	-		-	-	CYTOPLASMIC_DOMAIN (PHOBIUS); TRANSMEMBRANE (PHOBIUS); NON_CYTOPLASMIC_DOMAIN (PHOBIUS); TMhelix (TMHMM); TMhelix (TMHMM)
BPA_15234	zch18_mouse ame: full=zinc finger ccch domain-containing protein 18 ame: full=nuclear protein nhn1	268	3	8.9e-14	0.74	1	F:metal ion binding	-	IPR000571 (SMART); IPR000571 (G3DSA:4.10.1000.GENE3D); PTHR12506 (PANTHER); PTHR12506:SF10 (PANTHER); IPR000571 (PROSITE_PROFILES); SSF90229 (SUPERFAMILY)
BPA_15235	sf3b1_mouse ame: full=splicing factor 3b subunit 1 ame: full=pre-mrna-splicing factor sf3b 155 kda subunit short=sf3b155 ame: full=spliceosome-associated protein 155 short=sap 155	227	3	6.3e-13	0.66		-	-	PTHR12097 (PANTHER)
BPA_15238	---NA---	285	0	-	-		-	-	no IPS match
BPA_15242	---NA---	319	0	-	-		-	-	no IPS match
BPA_15247	---NA---	207	0	-	-		-	-	no IPS match
BPA_15249	---NA---	292	0	-	-	1	C:peroxisome	-	IPR006708 (PFAM)
BPA_15262	fah2a_danre ame: full=fatty-acid amide hydrolase 2-a	306	3	2.2e-17	0.63	1	F:carbon-nitrogen ligase activity, with glutamine as amido-N-donor	-	IPR000120 (PFAM); IPR023631 (G3DSA:3.90.1300.GENE3D); IPR000120 (PANTHER); PTHR11895:SF60 (PANTHER); IPR023631 (SUPERFAMILY)
BPA_15267	---NA---	298	0	-	-		-	-	no IPS match
BPA_15277	---NA---	248	0	-	-		-	-	no IPS match
BPA_15291	ube4a_mouse ame: full=ubiquitin conjugation factor e4 a	256	6	1e-13	0.6433	4	C:ubiquitin ligase complex; F:ubiquitin-ubiquitin ligase activity; P:ubiquitin-dependent protein catabolic process; P:protein ubiquitination	-	IPR019474 (PFAM); PTHR13931:SF2 (PANTHER); PTHR13931 (PANTHER)
BPA_15298	ap1g1_human ame: full=ap-1 complex subunit gamma-1 ame: full=adaptor protein complex ap-1 subunit gamma-1 ame: full=adaptor-related protein complex 1 subunit gamma-1 ame: full=clathrin assembly protein complex 1 gamma-1 large chain ame: full=gamma1-adaptin ame: full=golgi adaptor ha1 ap1 adaptin subunit gamma-1	250	8	1.4e-21	0.815	4	C:Golgi apparatus; F:binding; F:protein transporter activity; P:protein transport	-	IPR011989 (G3DSA:1.25.10.GENE3D); PTHR22780 (PANTHER); IPR017107 (PTHR22780:PANTHER); IPR016024 (SUPERFAMILY)
BPA_15302	rs12_drome ame: full=40s ribosomal protein s12	343	18	1.2e-63	0.7417	3	C:ribosome; F:structural constituent of ribosome; P:translation	-	IPR000530 (PRINTS); IPR029064 (G3DSA:3.30.1330.GENE3D); IPR004038 (PFAM); IPR000530 (PANTHER); IPR000530 (PROSITE_PATTERNS); IPR029064 (SUPERFAMILY)
BPA_15303	---NA---	229	0	-	-		-	-	no IPS match
BPA_15307	---NA---	213	0	-	-		-	-	no IPS match
BPA_15309	---NA---	200	0	-	-		-	-	IPR011625 (PFAM); PTHR11412:SF85 (PANTHER); PTHR11412 (PANTHER)
BPA_15314	tpm2_drome ame: full=tropomyosin-2 ame: full=tropomyosin i	278	20	5.5e-55	0.854		-	-	Coil (COILS); IPR000533 (PRINTS); G3DSA:1.20.5.340 (GENE3D); IPR000533 (PFAM); PTHR19269:SF44 (PANTHER); PTHR19269 (PANTHER); SSF57997 (SUPERFAMILY)
BPA_15319	sdhb_drome ame: full=succinate dehydrogenase	586	20	2.4e-104	0.804	4	F:electron carrier activity; F:oxidoreductase activity; F:2 iron, 2 sulfur cluster binding; P:tricarboxylic acid cycle	-	G3DSA:1.10.1060.10 (GENE3D); IPR004489 (TIGRFAM); IPR012675 (G3DSA:3.10.20.GENE3D); PF13534 (PFAM); IPR025192 (PFAM); PTHR11921 (PANTHER); PTHR11921:SF8 (PANTHER); IPR006058 (PROSITE_PATTERNS); IPR017900 (PROSITE_PATTERNS); IPR001041 (PROSITE_PROFILES); IPR017896 (PROSITE_PROFILES); IPR009051 (SUPERFAMILY); IPR001041 (SUPERFAMILY)
BPA_15324	---NA---	234	0	-	-		-	-	no IPS match
BPA_15335	---NA---	367	0	-	-		-	-	TRANSMEMBRANE (PHOBIUS); CYTOPLASMIC_DOMAIN (PHOBIUS); NON_CYTOPLASMIC_DOMAIN (PHOBIUS)
BPA_15340	nat1_schpo ame: full=n-terminal acetyltransferase a complex subunit nat1 short= complex subunit nat1	226	2	3.9e-13	0.63		-	-	IPR021183 (PFAM)
BPA_15352	ei3d1_droer ame: full=eukaryotic translation initiation factor 3 subunit d-1 short=eif3d-1 ame: full=eukaryotic translation initiation factor 3 subunit 7-1 ame: full=eukaryotic translation initiation factor 3 subunit p66	310	20	1.4e-42	0.8665	2	C:eukaryotic translation initiation factor 3 complex; F:translation initiation factor activity	-	IPR007783 (PFAM); IPR007783 (PANTHER)
BPA_15357	---NA---	254	0	-	-		-	-	no IPS match
BPA_15371	titin_drome ame: full=titin ame: full=d-titin ame: full=kettin	227	1	5.4e-39	0.94		-	-	IPR013098 (PFAM); IPR013783 (G3DSA:2.60.40.GENE3D); SSF48726 (SUPERFAMILY)
BPA_15372	---NA---	245	0	-	-		-	-	no IPS match
BPA_15378	vata2_drome ame: full=v-type proton atpase catalytic subunit a isoform 2 short=v-atpase subunit a 2 ame: full=v-atpase 69 kda subunit 2 ame: full=vacuolar proton pump subunit alpha 2	217	20	8.8e-41	0.813		-	-	no IPS match
BPA_15379	---NA---	255	0	-	-		-	-	no IPS match
BPA_15391	---NA---	256	0	-	-		-	-	Coil (COILS)
BPA_15398	---NA---	219	0	-	-		-	-	no IPS match
BPA_15400	pura_human ame: full=transcriptional activator protein pur-alpha ame: full=purine-rich single-stranded dna-binding protein alpha	221	10	8.5e-19	0.668		-	-	IPR006628 (SMART); IPR006628 (PFAM); IPR006628 (PANTHER)
BPA_15424	rb11a_chick ame: full=ras-related protein rab-11a flags: precursor	382	20	5.1e-75	0.8735	5	C:intracellular; C:membrane; F:GTP binding; P:small GTPase mediated signal transduction; P:protein transport	-	IPR001806 (PRINTS); IPR020849 (SMART); IPR003578 (SMART); IPR003579 (SMART); IPR005225 (TIGRFAM); IPR001806 (PFAM); IPR027417 (G3DSA:3.40.50.GENE3D); PTHR24073:SF393 (PANTHER); PTHR24073 (PANTHER); PS51419 (PROSITE_PROFILES); IPR027417 (SUPERFAMILY)
BPA_15427	eif3m_drowi ame: full=eukaryotic translation initiation factor 3 subunit m short=eif3m ame: full=transport and golgi organization protein 7 short=tango-7	207	13	4.8e-40	0.9277		-	-	no IPS match
BPA_15431	---NA---	236	0	-	-		-	-	no IPS match
BPA_15443	prs4_drome ame: full=26s protease regulatory subunit 4 short=p26s4	327	20	4e-69	0.9105	1	F:ATP binding	-	IPR027417 (G3DSA:3.40.50.GENE3D); IPR003959 (PFAM); PTHR23073:SF9 (PANTHER); PTHR23073 (PANTHER); IPR003960 (PROSITE_PATTERNS); IPR027417 (SUPERFAMILY)
BPA_15450	pi4kb_bovin ame: full=phosphatidylinositol 4-kinase beta short=pi4k-beta short=pi4kbeta short= ns 4-kinase beta	255	14	3.8e-26	0.6657		-	-	no IPS match
BPA_15453	---NA---	287	0	-	-		-	-	no IPS match
BPA_15462	---NA---	229	0	-	-		-	-	no IPS match
BPA_15468	a1a1a_danre ame: full=alcohol dehydrogenase	294	20	9.6e-30	0.6415	2	F:oxidoreductase activity; P:oxidation-reduction process	-	IPR020471 (PRINTS); IPR023210 (PFAM); IPR023210 (G3DSA:3.20.20.GENE3D); PTHR11732:SF192 (PANTHER); IPR001395 (PANTHER); PTHR11732:SF192 (PANTHER); IPR001395 (PANTHER); IPR023210 (SUPERFAMILY)
BPA_15471	prp39_drome ame: full=pre-mrna-processing factor 39 ame: full=prp39 homolog	218	5	7.8e-39	0.746		-	-	PTHR17204:SF5 (PANTHER); PTHR17204 (PANTHER); SSF48452 (SUPERFAMILY)
BPA_15475	---NA---	208	0	-	-	1	P:cell redox homeostasis	-	IPR012336 (G3DSA:3.40.30.GENE3D); IPR013766 (PFAM); IPR012336 (SUPERFAMILY)
BPA_15481	---NA---	201	0	-	-	1	F:calcium ion binding	-	G3DSA:2.10.25.10 (GENE3D); IPR001881 (PFAM); PTHR10529 (PANTHER); PTHR10529:SF210 (PANTHER); SSF57196 (SUPERFAMILY)
BPA_15488	sysc_caeel ame: full=probable serine--trna cytoplasmic ame: full=seryl-trna synthetase short= ame: full=seryl-trna(ser sec) synthetase	254	14	2.3e-34	0.765	4	C:cytoplasm; F:serine-tRNA ligase activity; F:ATP binding; P:seryl-tRNA aminoacylation	-	G3DSA:3.30.930.10 (GENE3D); IPR002314 (PFAM); PTHR11778:SF0 (PANTHER); IPR002317 (PANTHER); SSF55681 (SUPERFAMILY)
BPA_15498	txnl1_mouse ame: full=thioredoxin-like protein 1 ame: full=32 kda thioredoxin-related protein	211	3	1.7e-14	0.67	3	F:protein disulfide oxidoreductase activity; P:glycerol ether metabolic process; P:cell redox homeostasis	-	IPR010400 (G3DSA:2.60.120.GENE3D); IPR010400 (PFAM); IPR005746 (PANTHER); IPR010400 (PROSITE_PROFILES); IPR008979 (SUPERFAMILY)
BPA_15499	---NA---	204	0	-	-		-	-	NON_CYTOPLASMIC_DOMAIN (PHOBIUS); TRANSMEMBRANE (PHOBIUS); CYTOPLASMIC_DOMAIN (PHOBIUS); TMhelix (TMHMM)
BPA_15502	---NA---	253	0	-	-	1	P:regulation of transcription, DNA-templated	-	IPR003034 (SMART); IPR003034 (PFAM); IPR003034 (G3DSA:1.10.720.GENE3D); IPR025224 (PANTHER); IPR003034 (PROSITE_PROFILES); SSF68906 (SUPERFAMILY)
BPA_15505	titin_drome ame: full=titin ame: full=d-titin ame: full=kettin	211	1	2.6e-32	0.85		-	-	IPR010939 (PFAM); IPR013783 (G3DSA:2.60.40.GENE3D); PTHR19897 (PANTHER); PTHR19897:SF149 (PANTHER); SSF48726 (SUPERFAMILY)
BPA_15507	---NA---	249	0	-	-		-	-	Coil (COILS)
BPA_15515	---NA---	231	0	-	-		-	-	NON_CYTOPLASMIC_DOMAIN (PHOBIUS); SIGNAL_PEPTIDE_H_REGION (PHOBIUS); SIGNAL_PEPTIDE_C_REGION (PHOBIUS); SIGNAL_PEPTIDE (PHOBIUS); SIGNAL_PEPTIDE_N_REGION (PHOBIUS); TMhelix (TMHMM); TMhelix (TMHMM)
BPA_15528	xrn2_drome ame: full=5 -3 exoribonuclease 2 homolog ame: full=ribonucleic acid-trafficking protein 1 short=drat1	250	20	6.1e-36	0.781		-	-	IPR027073 (PANTHER)
BPA_15530	sc23a_ponab ame: full=protein transport protein sec23a ame: full=sec23-related protein a	203	20	6.6e-29	0.8035	3	C:COPII vesicle coat; P:intracellular protein transport; P:ER to Golgi vesicle-mediated transport	-	IPR002035 (G3DSA:3.40.50.GENE3D); IPR006896 (PFAM); PTHR11141 (PANTHER); IPR002035 (SUPERFAMILY)
BPA_15535	---NA---	242	0	-	-		-	-	no IPS match
BPA_15536	---NA---	227	0	-	-		-	-	no IPS match
BPA_15544	fggy_mouse ame: full=fggy carbohydrate kinase domain-containing protein	212	5	7.2e-22	0.756	33	C:cytoplasm; F:phosphofructokinase activity; F:phosphorylase kinase regulator activity; F:cobinamide kinase activity; F:phytol kinase activity; F:cyclin-dependent protein serine/threonine kinase regulator activity; F:phenol kinase activity; F:cyclin-dependent protein kinase activating kinase regulator activity; F:inositol tetrakisphosphate 2-kinase activity; F:heptose 7-phosphate kinase activity;…	EC:2.7.1	G3DSA:3.30.420.40 (GENE3D); IPR018485 (PFAM); PTHR10196 (PANTHER); PTHR10196:SF10 (PANTHER); SSF53067 (SUPERFAMILY)
BPA_15545	---NA---	242	0	-	-		-	-	no IPS match
BPA_15565	---NA---	254	0	-	-		-	-	no IPS match
BPA_15584	msh6_drome ame: full=probable dna mismatch repair protein msh6	228	4	7.4e-42	0.8075	31	C:nuclear chromatin; C:nucleoplasm; C:Golgi apparatus; C:plasma membrane; C:MutSalpha complex; F:magnesium ion binding; F:four-way junction DNA binding; F:chromatin binding; F:ATP binding; F:DNA-dependent ATPase activity; F:guanine/thymine mispair binding; F:single guanine insertion binding; F:single thymine insertion binding; F:oxidized purine DNA binding; F:MutLalpha complex binding; F:methylat…	-	no IPS match
BPA_15602	---NA---	228	0	-	-	1	F:protein binding	-	IPR002017 (PFAM); G3DSA:1.20.58.60 (GENE3D); IPR001849 (PROSITE_PROFILES); SSF46966 (SUPERFAMILY)
BPA_15632	---NA---	220	0	-	-		-	-	no IPS match
BPA_15647	eif3l_drops ame: full=eukaryotic translation initiation factor 3 subunit l short=eif3l	203	20	9.7e-38	0.922	13	C:fibrillar center; C:nucleoplasm; C:cytosol; C:eukaryotic translation initiation factor 3 complex; C:membrane; C:eukaryotic 43S preinitiation complex; C:eukaryotic 48S preinitiation complex; F:translation initiation factor activity; F:protein binding; F:poly(A) RNA binding; P:formation of translation preinitiation complex; P:regulation of translational initiation; P:neuron projection morphogenes…	-	IPR019382 (PFAM); IPR019382 (PANTHER)
BPA_15661	---NA---	238	0	-	-		-	-	no IPS match
BPA_15667	---NA---	233	0	-	-	2	C:membrane; P:proteolysis	-	IPR002469 (PFAM); IPR002469 (G3DSA:2.140.10.GENE3D); PTHR11731 (PANTHER); PTHR11731:SF22 (PANTHER); SSF82171 (SUPERFAMILY)
BPA_15680	spt6h_drome ame: full=transcription elongation factor spt6	278	1	3.4e-13	0.8	10	C:nuclear exosome (RNase complex); C:polytene chromosome puff; C:polytene chromosome interband; C:FACT complex; C:transcriptionally active chromatin; C:histone locus body; F:DNA binding; F:chromatin binding; P:regulation of antimicrobial peptide biosynthetic process; P:positive regulation of transcription elongation from RNA polymerase II promoter	-	IPR028083 (PFAM)
BPA_15699	---NA---	297	0	-	-		-	-	no IPS match
BPA_15715	---NA---	269	0	-	-		-	-	no IPS match
BPA_15719	---NA---	211	0	-	-		-	-	no IPS match
BPA_15733	inx1_drome ame: full=innexin inx1 short=innexin-1 ame: full=protein optic ganglion reduced short=protein ogre	234	7	2.4e-46	0.7486	21	C:gap junction; C:integral component of membrane; C:basolateral plasma membrane; C:apical plasma membrane; C:apicolateral plasma membrane; F:gap junction channel activity; F:photoreceptor activity; P:regulation of membrane depolarization; P:ion transport; P:nervous system development; P:foregut morphogenesis; P:phototransduction; P:jump response; P:visual behavior; P:intercellular transport; P:ce…	-	IPR000990 (PFAM); PTHR11893:SF26 (PANTHER); IPR000990 (PANTHER); NON_CYTOPLASMIC_DOMAIN (PHOBIUS); CYTOPLASMIC_DOMAIN (PHOBIUS); TRANSMEMBRANE (PHOBIUS); IPR000990 (PROSITE_PROFILES); TMhelix (TMHMM)
BPA_15734	tfb1m_drops ame: full=dimethyladenosine transferase mitochondrial ame: full=mitochondrial 12s rrna dimethylase 1 ame: full=mitochondrial transcription factor b1 ame: full=s-adenosylmethionine-6-n n -adenosyl dimethyltransferase 1 flags: precursor	297	19	4.5e-49	0.6242	14	C:mitochondrial nucleoid; F:rRNA (adenine-N6,N6-)-dimethyltransferase activity; F:transcription cofactor activity; F:protein binding; F:C-methyltransferase activity; F:O-methyltransferase activity; F:protein methyltransferase activity; F:tRNA (cytosine) methyltransferase activity; F:rRNA (cytosine) methyltransferase activity; F:poly(A) RNA binding; P:transcription from mitochondrial promoter; P:r…	EC:2.1.1	IPR029063 (G3DSA:3.40.50.GENE3D); IPR001737 (PFAM); IPR001737 (PANTHER); PTHR11727:SF10 (PANTHER); IPR020596 (PROSITE_PATTERNS); IPR001737 (PROSITE_PROFILES); IPR029063 (SUPERFAMILY)
BPA_15735	nrt_drome ame: full=neurotactin	295	1	1e-30	0.85	7	C:cytoplasm; C:integral component of membrane; C:basolateral plasma membrane; F:carboxylic ester hydrolase activity; P:axon guidance; P:axonal fasciculation; P:central nervous system development	EC:3.1.1.1	no IPS match	Drug metabolism - other enzymes
BPA_15739	---NA---	280	0	-	-	1	F:binding	-	PTHR21567 (PANTHER); PTHR21567:SF23 (PANTHER); IPR016024 (SUPERFAMILY)
BPA_15746	gcst_canfa ame: full= mitochondrial ame: full=glycine cleavage system t protein short=gcvt flags: precursor	227	20	3.2e-26	0.7215	23	C:mitochondrial inner membrane; C:glycine cleavage complex; C:chloroplast thylakoid; C:chloroplast stroma; C:chloroplast envelope; C:cytosolic ribosome; C:apoplast; F:aminomethyltransferase activity; F:transaminase activity; F:lipoic acid binding; P:glycine catabolic process; P:pattern specification process; P:regulation of cell size; P:chloroplast organization; P:auxin polar transport; P:root mo…	EC:2.1.2.10	no IPS match	One carbon pool by folate; Glycine, serine and threonine metabolism
BPA_15747	---NA---	251	0	-	-		-	-	no IPS match
BPA_15750	rpgf6_human ame: full=rap guanine nucleotide exchange factor 6 ame: full=pdz domain-containing guanine nucleotide exchange factor 2 short=pdz-gef2 ame: full=ra-gef-2	208	1	5.8e-11	0.75	12	C:cytosol; C:apical plasma membrane; C:endocytic vesicle; F:guanyl-nucleotide exchange factor activity; F:Ras GTPase binding; F:GTP-dependent protein binding; F:phosphatidic acid binding; P:Ras protein signal transduction; P:microvillus assembly; P:positive regulation of GTPase activity; P:protein localization to plasma membrane; P:establishment of endothelial intestinal barrier	-	IPR001478 (G3DSA:2.30.42.GENE3D); PTHR23113 (PANTHER); PTHR23113:SF198 (PANTHER); IPR001478 (SUPERFAMILY)
BPA_15753	---NA---	290	0	-	-		-	-	no IPS match
BPA_15754	---NA---	241	0	-	-		-	-	no IPS match
BPA_15787	---NA---	296	0	-	-		-	-	Coil (COILS)
BPA_15791	---NA---	210	0	-	-		-	-	TRANSMEMBRANE (PHOBIUS); CYTOPLASMIC_DOMAIN (PHOBIUS); NON_CYTOPLASMIC_DOMAIN (PHOBIUS)
BPA_15804	kdm6a_human ame: full=lysine-specific demethylase 6a ame: full=histone demethylase utx ame: full=ubiquitously-transcribed tpr protein on the x chromosome ame: full=ubiquitously-transcribed x chromosome tetratricopeptide repeat protein	241	6	4.2e-42	0.875	37	C:histone methyltransferase complex; F:sulfonate dioxygenase activity; F:RNA polymerase II core promoter proximal region sequence-specific DNA binding; F:chromatin binding; F:beta-catenin binding; F:2,4-dichlorophenoxyacetate alpha-ketoglutarate dioxygenase activity; F:procollagen-proline dioxygenase activity; F:hypophosphite dioxygenase activity; F:identical protein binding; F:DNA-N1-methyladeni…	EC:1.14.11; EC:1.14.11.27	IPR003347 (PFAM); PTHR14017 (PANTHER); PTHR14017:SF1 (PANTHER); IPR003347 (PROSITE_PROFILES); SSF51197 (SUPERFAMILY)
BPA_15809	lst2_drowi ame: full=lateral signaling target protein 2 homolog	210	19	3e-24	0.8053	7	C:cytosol; C:early endosome membrane; F:protein binding; F:phosphatidylinositol-3-phosphate binding; F:metal ion binding; P:negative regulation of epidermal growth factor-activated receptor activity; P:pathogenesis	-	PTHR22835 (PANTHER); PTHR22835:SF41 (PANTHER)
BPA_15813	---NA---	283	0	-	-		-	-	Coil (COILS); IPR019314 (PFAM); PTHR13440:SF6 (PANTHER); PTHR13440 (PANTHER)
BPA_15841	faf_drome ame: full=probable ubiquitin carboxyl-terminal hydrolase faf ame: full=protein fat facets ame: full=ubiquitin thioesterase faf ame: full=ubiquitin-specific-processing protease faf short=deubiquitinating enzyme faf	248	1	2e-33	0.84	14	C:cytoplasm; F:ubiquitin-specific protease activity; F:protein binding; P:ubiquitin-dependent protein catabolic process; P:endocytosis; P:cellularization; P:germ cell migration; P:mystery cell differentiation; P:dorsal/ventral axis specification; P:protein deubiquitination; P:nuclear cortical migration; P:negative regulation of innate immune response; P:negative regulation of proteolysis; P:defen…	-	no IPS match
BPA_15849	---NA---	274	0	-	-		-	-	Coil (COILS); G3DSA:1.20.58.60 (GENE3D); SSF46966 (SUPERFAMILY)
BPA_15859	edc4_drome ame: full=enhancer of mrna-decapping protein 4 homolog	204	1	2.6e-18	0.77	6	C:cytoplasmic mRNA processing body; F:protein binding; P:cytoplasmic mRNA processing body assembly; P:gene silencing by miRNA; P:pole plasm oskar mRNA localization; P:defense response to fungus	-	no IPS match
BPA_15863	---NA---	253	0	-	-		-	-	no IPS match
BPA_15867	---NA---	226	0	-	-		-	-	CYTOPLASMIC_DOMAIN (PHOBIUS); TRANSMEMBRANE (PHOBIUS); TRANSMEMBRANE (PHOBIUS); NON_CYTOPLASMIC_DOMAIN (PHOBIUS); NON_CYTOPLASMIC_DOMAIN (PHOBIUS); TMhelix (TMHMM); TMhelix (TMHMM)
BPA_15881	---NA---	259	0	-	-		-	-	PTHR10044 (PANTHER); PTHR10044:SF93 (PANTHER)
BPA_15884	---NA---	264	0	-	-		-	-	SignalP-TM (SIGNALP_GRAM_POSITIVE)
BPA_15892	---NA---	248	0	-	-	1	F:protein binding	-	IPR000048 (PROSITE_PROFILES)
BPA_15893	---NA---	203	0	-	-	1	F:protein binding	-	IPR013783 (G3DSA:2.60.40.GENE3D); PTHR23278:SF2 (PANTHER); PTHR23278 (PANTHER); IPR007110 (PROSITE_PROFILES); SSF48726 (SUPERFAMILY)
BPA_15897	---NA---	385	0	-	-		-	-	no IPS match
BPA_15899	---NA---	201	0	-	-		-	-	no IPS match
BPA_15911	---NA---	257	0	-	-	2	F:metalloendopeptidase activity; P:proteolysis	-	IPR008753 (PFAM); IPR000718 (PANTHER); PTHR11733:SF110 (PANTHER); SSF55486 (SUPERFAMILY)
BPA_15950	---NA---	263	0	-	-		-	-	no IPS match
BPA_15957	lfg1_bovin ame: full=protein lifeguard 1 ame: full=glutamate	208	6	3.7e-12	0.655	9	C:endoplasmic reticulum; C:Golgi apparatus; C:membrane raft; F:ion channel binding; P:cation transport; P:cerebellar Purkinje cell layer development; P:endoplasmic reticulum calcium ion homeostasis; P:regulation of neuron apoptotic process; P:negative regulation of endoplasmic reticulum stress-induced intrinsic apoptotic signaling pathway	-	IPR006214 (PFAM); PTHR23291:SF36 (PANTHER); IPR006214 (PANTHER); TRANSMEMBRANE (PHOBIUS); CYTOPLASMIC_DOMAIN (PHOBIUS); CYTOPLASMIC_DOMAIN (PHOBIUS); TRANSMEMBRANE (PHOBIUS); NON_CYTOPLASMIC_DOMAIN (PHOBIUS); SignalP-TM (SIGNALP_EUK); TMhelix (TMHMM); TMhelix (TMHMM)
BPA_15964	---NA---	295	0	-	-		-	-	no IPS match
BPA_15977	elys_drome ame: full=protein elys homolog	212	1	4.9e-16	0.67	3	F:molecular_function; P:biological_process; C:cellular_component	-	no IPS match
BPA_15980	fry_drome ame: full=protein furry	256	1	2.7e-47	0.95	15	C:cell cortex; C:axon; C:dendrite; C:cell body; C:apical part of cell; F:protein binding; P:chaeta morphogenesis; P:Wnt signaling pathway; P:imaginal disc-derived wing hair organization; P:rhabdomere development; P:positive regulation of protein kinase activity; P:oocyte morphogenesis; P:antennal morphogenesis; P:regulation of dendrite morphogenesis; P:dendrite self-avoidance	-	no IPS match
BPA_15994	---NA---	228	0	-	-		-	-	no IPS match
BPA_15995	---NA---	230	0	-	-	1	F:protein binding	-	IPR021183 (PFAM); IPR011990 (G3DSA:1.25.40.GENE3D); PTHR22767 (PANTHER); PTHR22767:SF2 (PANTHER); IPR013026 (PROSITE_PROFILES); SSF48452 (SUPERFAMILY)
BPA_15998	---NA---	281	0	-	-		-	-	IPR000980 (PFAM); IPR000980 (G3DSA:3.30.505.GENE3D); PTHR23178 (PANTHER); PTHR23178:SF21 (PANTHER); IPR000980 (SUPERFAMILY)
BPA_15999	sarm1_drome ame: full=sterile alpha and tir motif-containing protein 1 ame: full=tir-1 homolog short=dsarm	297	4	2.6e-59	0.73	15	C:cytosol; C:microtubule; C:dendrite; C:extrinsic component of mitochondrial outer membrane; C:neuronal cell body; C:synapse; F:protein binding; P:MyD88-independent toll-like receptor signaling pathway; P:response to glucose; P:toll-like receptor 3 signaling pathway; P:toll-like receptor 4 signaling pathway; P:regulation of apoptotic process; P:response to axon injury; P:regulation of dendrite mo…	-	IPR011989 (G3DSA:1.25.10.GENE3D); PTHR22998 (PANTHER); PTHR22998:SF1 (PANTHER); IPR016024 (SUPERFAMILY)
BPA_16006	---NA---	269	0	-	-		-	-	no IPS match
BPA_16009	---NA---	212	0	-	-		-	-	Coil (COILS)
BPA_16026	ki13a_human ame: full=kinesin-like protein kif13a ame: full=kinesin-like protein rbkin	201	3	1.3e-12	0.6967	22	C:centrosome; C:kinesin complex; C:endosome membrane; C:axon; C:midbody; C:trans-Golgi network membrane; F:nucleotide binding; F:microtubule motor activity; F:ATPase activity; F:protein kinase binding; F:14-3-3 protein binding; P:cytokinesis; P:protein targeting; P:signal transduction; P:metabolic process; P:endosome to lysosome transport; P:melanosome organization; P:cargo loading into vesicle; …	EC:3.6.1.3	no IPS match	Purine metabolism
BPA_16041	ei3d1_drogr ame: full=eukaryotic translation initiation factor 3 subunit d-1 short=eif3d-1 ame: full=eukaryotic translation initiation factor 3 subunit 7-1 ame: full=eukaryotic translation initiation factor 3 subunit p66	287	20	2.3e-53	0.954	8	C:nucleus; C:cytosol; C:eukaryotic translation initiation factor 3 complex; C:eukaryotic 43S preinitiation complex; C:eukaryotic 48S preinitiation complex; F:translation initiation factor activity; P:formation of translation preinitiation complex; P:regulation of translational initiation	-	IPR007783 (PFAM); IPR007783 (PANTHER)
BPA_16053	pige_drome ame: full=protein pigeon ame: full=protein linotte	229	1	9.3e-27	0.8	3	F:molecular_function; P:biological_process; C:cellular_component	-	no IPS match
BPA_16056	---NA---	213	0	-	-		-	-	no IPS match
BPA_16058	mysn_drome ame: full=myosin heavy non-muscle ame: full=myosin ii ame: full=non-muscle mhc ame: full=zipper protein	239	20	1.4e-44	0.926	97	C:stress fiber; C:ruffle; C:immunological synapse; C:uropod; C:mitochondrion; C:spindle; C:actomyosin contractile ring; C:cytosol; C:striated muscle myosin thick filament; C:brush border; C:cell-cell adherens junction; C:focal adhesion; C:COP9 signalosome; C:integrin complex; C:lamellipodium; C:axon; C:growth cone; C:smooth muscle contractile fiber; C:midbody; C:neuromuscular junction; C:A band; …	EC:3.6.3.9	IPR001609 (PFAM); PTHR13140:SF301 (PANTHER); PTHR13140 (PANTHER); IPR001609 (PROSITE_PROFILES); IPR027417 (SUPERFAMILY)
BPA_16080	---NA---	233	0	-	-	1	C:cytoskeleton	-	IPR001101 (G3DSA:3.90.1290.GENE3D); IPR001101 (SUPERFAMILY)
BPA_16084	imb_drome ame: full=importin subunit beta ame: full=karyopherin subunit beta ame: full=protein ketel	296	6	1.8e-53	0.7733	35	C:nuclear exosome (RNase complex); C:nuclear pore; C:nucleoplasm; C:lipid particle; C:cytosol; C:microtubule associated complex; C:nuclear membrane; C:P granule; C:extracellular exosome; C:endoplasmic reticulum tubular network; F:Ran guanyl-nucleotide exchange factor activity; F:nuclear localization sequence binding; F:zinc ion binding; F:protein transmembrane transporter activity; F:Ran GTPase b…	-	IPR011989 (G3DSA:1.25.10.GENE3D); PTHR10527 (PANTHER); IPR027140 (PTHR10527:PANTHER); IPR016024 (SUPERFAMILY)
BPA_16087	rent1_drome ame: full=regulator of nonsense transcripts 1 homolog	210	10	6.8e-38	0.795	40	C:chromatin; C:cytoplasmic mRNA processing body; C:nucleoplasm; C:mitochondrion; C:cytosol; C:polysome; C:plasma membrane; C:plasmodesma; C:exon-exon junction complex; C:supraspliceosomal complex; F:DNA binding; F:chromatin binding; F:mRNA binding; F:ATP-dependent RNA helicase activity; F:ATP binding; F:zinc ion binding; F:ribosomal small subunit binding; F:protein phosphatase 2A binding; P:DNA r…	-	IPR027417 (G3DSA:3.40.50.GENE3D); PF13086 (PFAM); PTHR10887 (PANTHER); PTHR10887:SF340 (PANTHER); IPR027417 (SUPERFAMILY)
BPA_16089	---NA---	217	0	-	-		-	-	PTHR12241 (PANTHER); PTHR12241:SF93 (PANTHER)
BPA_16093	---NA---	222	0	-	-		-	-	no IPS match
BPA_16100	---NA---	203	0	-	-		-	-	NON_CYTOPLASMIC_DOMAIN (PHOBIUS); SIGNAL_PEPTIDE (PHOBIUS); SIGNAL_PEPTIDE_H_REGION (PHOBIUS); SIGNAL_PEPTIDE_N_REGION (PHOBIUS); SIGNAL_PEPTIDE_C_REGION (PHOBIUS); SignalP-TM (SIGNALP_EUK); TMhelix (TMHMM)
BPA_16107	---NA---	255	0	-	-		-	-	no IPS match
BPA_16120	sf3b1_xenla ame: full=splicing factor 3b subunit 1 ame: full=146 kda nuclear protein ame: full=pre-mrna-splicing factor sf3b 155 kda subunit short=sf3b155 ame: full=spliceosome-associated protein 155 short=sap 155	212	4	1.8e-38	0.9	12	C:chromatin; C:U12-type spliceosomal complex; C:nuclear matrix; C:nuclear speck; C:small nuclear ribonucleoprotein complex; C:catalytic step 2 spliceosome; F:chromatin binding; F:protein binding; F:poly(A) RNA binding; P:mRNA splicing, via spliceosome; P:blastocyst formation; P:anterior/posterior pattern specification	-	IPR011989 (G3DSA:1.25.10.GENE3D); PTHR12097 (PANTHER); IPR016024 (SUPERFAMILY)
BPA_16122	---NA---	223	0	-	-		-	-	no IPS match
BPA_16128	---NA---	212	0	-	-		-	-	no IPS match
BPA_16143	ube4a_human ame: full=ubiquitin conjugation factor e4 a	264	4	1.4e-16	0.7025	6	C:ubiquitin ligase complex; C:cytoplasm; F:protein binding; F:ubiquitin-ubiquitin ligase activity; P:protein polyubiquitination; P:ubiquitin-dependent protein catabolic process	-	IPR019474 (PFAM); PTHR13931:SF2 (PANTHER); PTHR13931 (PANTHER)
BPA_16155	---NA---	233	0	-	-		-	-	no IPS match
BPA_16161	desi2_danre ame: full=desumoylating isopeptidase 2 short= -2 ame: full=pppde peptidase domain-containing protein 1 ame: full=protein fam152a	310	10	4.4e-48	0.804	4	C:cytoplasm; F:cysteine-type peptidase activity; P:proteolysis; P:convergent extension involved in gastrulation	EC:3.4	IPR008580 (PFAM); PTHR12378 (PANTHER); PTHR12378:SF6 (PANTHER)
BPA_16168	psmd1_drome ame: full=26s proteasome non-atpase regulatory subunit 1 ame: full=26s proteasome regulatory complex subunit p110 ame: full=26s proteasome regulatory subunit rpn2	270	13	9.9e-49	0.7292	34	C:nucleoplasm; C:plasma membrane; C:proteasome regulatory particle, base subcomplex; C:chloroplast; C:proteasome storage granule; C:extracellular exosome; F:endopeptidase activity; F:zinc ion binding; F:enzyme regulator activity; F:protein binding, bridging; P:mitotic S phase; P:mitotic anaphase; P:protein polyubiquitination; P:stimulatory C-type lectin receptor signaling pathway; P:antigen proce…	-	PTHR10943 (PANTHER); PTHR10943:SF2 (PANTHER)
BPA_16187	---NA---	236	0	-	-		-	-	TRANSMEMBRANE (PHOBIUS); CYTOPLASMIC_DOMAIN (PHOBIUS); NON_CYTOPLASMIC_DOMAIN (PHOBIUS); TMhelix (TMHMM)
BPA_16190	---NA---	221	0	-	-		-	-	Coil (COILS)
BPA_16204	hrd1_drome ame: full=e3 ubiquitin-protein ligase hrd1 ame: full=septin-interacting protein 3 ame: full=synoviolin flags: precursor	240	8	2e-41	0.8125	26	C:Hrd1p ubiquitin ligase complex; C:nucleoplasm; C:smooth endoplasmic reticulum; C:integral component of membrane; F:p53 binding; F:zinc ion binding; F:UDP-N-acetylmuramoylalanyl-D-glutamyl-2,6-diaminopimelate-D-alanyl-D-alanine ligase activity; F:ribosomal S6-glutamic acid ligase activity; F:coenzyme F420-0 gamma-glutamyl ligase activity; F:coenzyme F420-2 alpha-glutamyl ligase activity; F:ATPas…	EC:6.3.2	PTHR12477:SF69 (PANTHER); PTHR12477 (PANTHER); TRANSMEMBRANE (PHOBIUS); NON_CYTOPLASMIC_DOMAIN (PHOBIUS); CYTOPLASMIC_DOMAIN (PHOBIUS); TMhelix (TMHMM)
BPA_16221	---NA---	337	0	-	-	2	F:protein binding; F:zinc ion binding	-	IPR001965 (SMART); IPR019787 (PFAM); IPR013083 (G3DSA:3.30.40.GENE3D); IPR019786 (PROSITE_PATTERNS); IPR019787 (PROSITE_PROFILES); IPR011011 (SUPERFAMILY)
BPA_16223	---NA---	289	0	-	-		-	-	PTHR10663 (PANTHER); PTHR10663:SF136 (PANTHER)
BPA_16228	ndst_drome ame: full=bifunctional heparan sulfate n-deacetylase n-sulfotransferase ame: full=glucosaminyl n-deacetylase n-sulfotransferase ame: full=sulfateless includes: ame: full=heparan sulfate n-deacetylase includes: ame: full=heparan sulfate n-sulfotransferase	208	1	1.2e-31	0.84	20	C:Golgi cis cisterna; C:endoplasmic reticulum; F:[heparan sulfate]-glucosamine N-sulfotransferase activity; F:hydrolase activity; P:glycosaminoglycan biosynthetic process; P:spermatogenesis; P:segment polarity determination; P:epithelial cell migration, open tracheal system; P:primary branching, open tracheal system; P:imaginal disc-derived wing vein specification; P:heart development; P:mesoderm…	EC:2.8.2.8	SIGNAL_PEPTIDE_H_REGION (PHOBIUS); SIGNAL_PEPTIDE (PHOBIUS); SIGNAL_PEPTIDE_C_REGION (PHOBIUS); NON_CYTOPLASMIC_DOMAIN (PHOBIUS); SIGNAL_PEPTIDE_N_REGION (PHOBIUS); TMhelix (TMHMM)
BPA_16229	sui1_anoga ame: full=protein translation factor sui1 homolog	322	16	2e-44	0.7544	12	C:nucleus; C:eukaryotic 43S preinitiation complex; C:multi-eIF complex; F:translation initiation factor activity; F:translation initiation factor binding; F:ribosomal small subunit binding; F:poly(A) RNA binding; P:formation of translation preinitiation complex; P:regulation of translational initiation; P:dosage compensation by inactivation of X chromosome; P:cellular response to hypoxia; P:maint…	-	IPR001950 (PFAM); IPR001950 (G3DSA:3.30.780.GENE3D); PTHR10388 (PANTHER); IPR001950 (PROSITE_PROFILES); IPR001950 (SUPERFAMILY)
BPA_16233	fur1c_drome ame: full=furin-like protease isoform 1-crr short=furin-1 ame: full=kex2-like endoprotease 1 ame: full=dklip-1 flags: precursor	230	20	8.2e-38	0.741	81	C:extracellular space; C:early endosome; C:endoplasmic reticulum membrane; C:rough endoplasmic reticulum; C:Golgi lumen; C:trans-Golgi network; C:plasma membrane; C:cell surface; C:trans-Golgi network transport vesicle membrane; C:integral component of Golgi membrane; C:dendrite; C:extracellular matrix; C:Golgi cisterna; C:secretory granule lumen; C:perikaryon; C:axon terminus; C:membrane raft; C…	EC:3.4.21	IPR000209 (G3DSA:3.40.50.GENE3D); IPR015500 (PANTHER); PTHR10795:SF71 (PANTHER); IPR023827 (PROSITE_PATTERNS); IPR000209 (SUPERFAMILY)
BPA_16239	dyh12_rat ame: full=dynein heavy chain axonemal ame: full=bm259	228	10	2.1e-17	0.635	8	C:sperm flagellum; C:inner dynein arm; F:microtubule motor activity; F:binding; P:cilium or flagellum-dependent cell motility; P:cilium movement; P:metabolic process; P:inner dynein arm assembly	-	IPR027417 (G3DSA:3.40.50.GENE3D); IPR026983 (PANTHER); PTHR10676:SF235 (PANTHER)
BPA_16240	---NA---	204	0	-	-		-	-	Coil (COILS); IPR011993 (G3DSA:2.30.29.GENE3D); IPR001849 (PROSITE_PROFILES); SSF50729 (SUPERFAMILY)
BPA_16247	aldh2_ponab ame: full=aldehyde mitochondrial ame: full=aldh class 2 ame: full=aldh-e2 flags: precursor	235	20	3.8e-32	0.805	70	C:nucleoplasm; C:mitochondrial matrix; C:cytosol; C:perinuclear region of cytoplasm; C:extracellular exosome; F:retinal dehydrogenase activity; F:3-chloroallyl aldehyde dehydrogenase activity; F:aldehyde dehydrogenase [NAD(P)+] activity; F:electron carrier activity; F:retinal binding; F:benzaldehyde dehydrogenase (NAD+) activity; F:protein homodimerization activity; F:thyroid hormone binding; F:N…	EC:1.2.1.36; EC:1.2.1.5; EC:1.2.1; EC:1.2.1.28	IPR016163 (G3DSA:3.40.309.GENE3D); IPR015590 (PFAM); PTHR11699:SF151 (PANTHER); PTHR11699 (PANTHER); IPR016161 (SUPERFAMILY)	Drug metabolism - cytochrome P450; Metabolism of xenobiotics by cytochrome P450; Aminobenzoate degradation; Toluene degradation; Xylene degradation; beta-Alanine metabolism; Glycolysis / Gluconeogenesis; Phenylalanine metabolism; Tyrosine metabolism; Histidine metabolism; Retinol metabolism
BPA_16248	pkn_drome ame: full=serine threonine-protein kinase n ame: full=protein kinase related to pkn	255	1	7.9e-11	0.8	12	C:cytosol; F:protein kinase C activity; F:receptor signaling protein serine/threonine kinase activity; F:protein binding; F:ATP binding; P:signal transduction; P:dorsal closure; P:wing disc morphogenesis; P:mesoderm development; P:actin cytoskeleton reorganization; P:protein autophosphorylation; P:positive regulation of wound healing	EC:2.7.11; EC:2.7.11.13	IPR011072 (PFAM); IPR011072 (G3DSA:1.10.287.GENE3D); PTHR24357:SF80 (PANTHER); PTHR24357 (PANTHER); IPR011072 (SUPERFAMILY)	Phosphatidylinositol signaling system
BPA_16255	psb1_drome ame: full=proteasome subunit beta type-1 ame: full=proteasome 26 kda subunit flags: precursor	281	14	5.6e-47	0.7293	34	C:nucleoplasm; C:cytosol; C:plasma membrane; C:chloroplast; C:proteasome core complex, beta-subunit complex; C:apoplast; C:extracellular exosome; F:threonine-type endopeptidase activity; F:protein binding; P:mitotic S phase; P:mitotic anaphase; P:protein polyubiquitination; P:stimulatory C-type lectin receptor signaling pathway; P:antigen processing and presentation of exogenous peptide antigen v…	EC:3.4.25	IPR029055 (G3DSA:3.60.20.GENE3D); IPR001353 (PFAM); PTHR11599:SF52 (PANTHER); PTHR11599 (PANTHER); IPR029055 (SUPERFAMILY)
BPA_16257	rpc2_drome ame: full=dna-directed rna polymerase iii subunit rpc2 short=rna polymerase iii subunit c2 ame: full=dna-directed rna polymerase iii 128 kda polypeptide short=c128	211	5	2.7e-22	0.832	17	C:DNA-directed RNA polymerase III complex; C:cytosol; C:COPI vesicle coat; F:RNA polymerase III activity; F:DNA binding; F:ribonucleoside binding; F:ubiquitin binding; F:metal ion binding; P:transcription elongation from RNA polymerase III promoter; P:termination of RNA polymerase III transcription; P:ER to Golgi vesicle-mediated transport; P:retrograde vesicle-mediated transport, Golgi to ER; P:…	-	IPR007120 (G3DSA:2.40.270.GENE3D); IPR007120 (PFAM); PTHR20856:SF8 (PANTHER); IPR015712 (PANTHER); SSF64484 (SUPERFAMILY)
BPA_16280	dyh6_human ame: full=dynein heavy chain axonemal ame: full=axonemal beta dynein heavy chain 6 ame: full=ciliary dynein heavy chain 6	205	15	1e-21	0.71	14	C:microtubule; C:motile primary cilium; C:inner dynein arm; C:sperm principal piece; F:microtubule motor activity; F:calcium ion binding; F:ATP binding; F:ATPase activity; P:epithelial cilium movement; P:metabolic process; P:response to mechanical stimulus; P:sperm motility; P:inner dynein arm assembly; P:cilium movement involved in cell motility	EC:3.6.1.3	PF12781 (PFAM); IPR026980 (PTHR10676:PANTHER); IPR026983 (PANTHER)	Purine metabolism
BPA_16294	adar_drome ame: full=double-stranded rna-specific editase adar ame: full=adenosine deaminase that act on rna ame: full=pre-mrna adenosine deaminase ame: full=rna-editing deaminase 1 ame: full=rna-editing enzyme 1 ame: full=dadar ame: full=dsrna adenosine deaminase	222	11	1.2e-22	0.7309	39	C:nucleoplasm; C:nucleolus; C:cytoplasm; C:membrane; C:supraspliceosomal complex; F:left-handed Z-DNA binding; F:double-stranded RNA binding; F:double-stranded RNA adenosine deaminase activity; F:single-stranded RNA binding; F:mRNA binding; F:protein binding; F:tRNA-specific adenosine deaminase activity; F:metal ion binding; P:osteoblast differentiation; P:in utero embryonic development; P:hemato…	EC:3.5.4	IPR002466 (PFAM); PTHR10910 (PANTHER); PTHR10910:SF90 (PANTHER); IPR002466 (PROSITE_PROFILES)
BPA_16301	acox3_rat ame: full=peroxisomal acyl-coenzyme a oxidase 3 ame: full=branched-chain acyl- oxidase short=brcacox ame: full=pristanoyl- oxidase	219	20	7.8e-25	0.6905	25	C:nucleoplasm; C:nucleolus; C:mitochondrion; C:peroxisomal membrane; C:peroxisomal matrix; C:plasma membrane; F:acyl-CoA dehydrogenase activity; F:receptor binding; F:fatty acid binding; F:palmitoyl-CoA oxidase activity; F:pristanoyl-CoA oxidase activity; F:PDZ domain binding; F:3alpha,7alpha,12alpha-trihydroxy-5beta-cholestanoyl-CoA 24-hydroxylase activity; F:protein N-terminus binding; F:FAD bi…	EC:1.17.99.3; EC:1.3.3	IPR006091 (G3DSA:2.40.110.GENE3D); PTHR10909 (PANTHER); PTHR10909:SF11 (PANTHER); IPR009100 (SUPERFAMILY)	Primary bile acid biosynthesis
BPA_16304	flii_drome ame: full=protein flightless-1 ame: full=flightless-i	215	4	1.8e-29	0.675	11	C:nucleoplasm; C:cytoplasm; C:microtubule organizing center; C:brush border; F:actin binding; F:calcium ion binding; P:adult somatic muscle development; P:flight behavior; P:gastrulation involving germ band extension; P:myofibril assembly; P:actin filament severing	-	IPR029006 (G3DSA:3.40.20.GENE3D); IPR007122 (PANTHER); IPR029919 (PTHR11977:PANTHER); SSF55753 (SUPERFAMILY)
BPA_16312	---NA---	288	0	-	-		-	-	no IPS match
BPA_16321	---NA---	227	0	-	-		-	-	no IPS match
BPA_16324	---NA---	318	0	-	-	1	F:protein binding	-	IPR003877 (PFAM); PTHR20951:SF2 (PANTHER); PTHR20951 (PANTHER); IPR001870 (PROSITE_PROFILES); IPR013320 (SUPERFAMILY)
BPA_16327	---NA---	232	0	-	-		-	-	no IPS match
BPA_16330	unc22_caeel ame: full=twitchin ame: full=uncoordinated protein 22	413	8	1.8e-33	0.54	41	C:condensed nuclear chromosome; C:mitochondrion; C:striated muscle thin filament; C:myosin complex; C:Z disc; C:M band; C:extracellular exosome; F:protease binding; F:protein serine/threonine kinase activity; F:protein tyrosine kinase activity; F:calcium ion binding; F:calmodulin binding; F:structural constituent of muscle; F:protein kinase binding; F:telethonin binding; F:identical protein bindi…	EC:2.7.10; EC:2.7.11	PR00014 (PRINTS); IPR003961 (PFAM); IPR013098 (PFAM); IPR013783 (G3DSA:2.60.40.GENE3D); IPR013783 (G3DSA:2.60.40.GENE3D); PTHR19897:SF155 (PANTHER); PTHR19897 (PANTHER); IPR003961 (PROSITE_PROFILES); SSF48726 (SUPERFAMILY); IPR003961 (SUPERFAMILY)
BPA_16337	---NA---	224	0	-	-		-	-	no IPS match
BPA_16343	---NA---	224	0	-	-		-	-	no IPS match
BPA_16354	kat2b_human ame: full=histone acetyltransferase kat2b ame: full=histone acetyltransferase pcaf short=histone acetylase pcaf ame: full=lysine acetyltransferase 2b ame: full=p300 cbp-associated factor short=p caf	259	14	2.2e-22	0.6764	85	C:SAGA complex; C:PCAF complex; C:kinetochore; C:nuclear chromatin; C:extracellular space; C:transcription factor TFIID complex; C:Ada2/Gcn5/Ada3 transcription activator complex; C:cytosol; C:NURF complex; C:STAGA complex; C:A band; C:I band; C:transcription factor TFTC complex; C:actomyosin; C:SLIK (SAGA-like) complex; C:extracellular exosome; C:mitotic spindle; F:RNA polymerase II regulatory re…	EC:2.3.1.32	IPR001487 (PRINTS); IPR001487 (SMART); IPR001487 (G3DSA:1.20.920.GENE3D); IPR001487 (PFAM); PTHR22880:SF116 (PANTHER); PTHR22880 (PANTHER); IPR001487 (PROSITE_PROFILES); IPR001487 (SUPERFAMILY)	Lysine degradation
BPA_16358	---NA---	255	0	-	-	1	P:proteolysis	-	G3DSA:1.10.390.10 (GENE3D); PTHR11533:SF18 (PANTHER); IPR001930 (PANTHER)
BPA_16360	dmxl1_human ame: full= -like protein 1 short=x-like 1 protein	278	4	1.8e-18	0.6825	3	C:extracellular space; C:synaptic vesicle; F:Rab GTPase binding	-	IPR015943 (G3DSA:2.130.10.GENE3D); PTHR13950 (PANTHER); PTHR13950:SF9 (PANTHER); IPR017986 (SUPERFAMILY)
BPA_16366	capu_drome ame: full=protein cappuccino	411	6	1.2e-43	0.6017	26	C:nucleolus; C:endoplasmic reticulum membrane; C:spindle; C:cytosol; C:actin filament; C:microvillus; C:cell cortex; C:cytoplasmic vesicle membrane; F:actin binding; F:microtubule binding; P:kidney development; P:cellular response to DNA damage stimulus; P:chorion-containing eggshell formation; P:organ morphogenesis; P:vesicle-mediated transport; P:limb morphogenesis; P:polar body extrusion after…	-	Coil (COILS); Coil (COILS); IPR015425 (PFAM); PTHR23213:SF185 (PANTHER); PTHR23213 (PANTHER); IPR015425 (PROSITE_PROFILES); SSF101447 (SUPERFAMILY)
BPA_16368	pgm_drome ame: full=phosphoglucomutase short=pgm ame: full=glucose phosphomutase	297	20	1.4e-56	0.821	50	C:stress fiber; C:nucleus; C:mitochondrion; C:cytosol; C:spot adherens junction; C:focal adhesion; C:chloroplast stroma; C:cytoplasmic side of plasma membrane; C:chloroplast envelope; C:stromule; C:intercalated disc; C:dystrophin-associated glycoprotein complex; C:sarcoplasmic reticulum; C:Z disc; C:sarcolemma; C:costamere; C:apoplast; C:extracellular exosome; F:magnesium ion binding; F:phosphogl…	EC:5.4.2.1; EC:5.4.2.2	IPR005844 (PFAM); IPR016055 (G3DSA:3.40.120.GENE3D); PTHR22573:SF2 (PANTHER); PTHR22573 (PANTHER); IPR016066 (PROSITE_PATTERNS); IPR016055 (SUPERFAMILY)	Purine metabolism; Biosynthesis of antibiotics; Streptomycin biosynthesis; Pentose phosphate pathway; Amino sugar and nucleotide sugar metabolism; Glycolysis / Gluconeogenesis; Starch and sucrose metabolism; Galactose metabolism
BPA_16377	tcpd_ochtr ame: full=t-complex protein 1 subunit delta short=tcp-1-delta ame: full=cct-delta	210	16	1.2e-37	0.8019	16	C:zona pellucida receptor complex; C:nucleoplasm; C:centrosome; C:chaperonin-containing T-complex; C:microtubule; C:melanosome; C:cell body; C:extracellular exosome; F:ATP binding; F:poly(A) RNA binding; F:unfolded protein binding; P:response to hypoxia; P:binding of sperm to zona pellucida; P:post-embryonic body morphogenesis; P:chaperone mediated protein folding requiring cofactor; P:toxin tran…	-	IPR027409 (G3DSA:3.50.7.GENE3D); IPR002423 (PFAM); PTHR11353:SF26 (PANTHER); IPR002423 (PANTHER); IPR027409 (SUPERFAMILY)
BPA_16382	---NA---	208	0	-	-		-	-	no IPS match
BPA_16387	---NA---	212	0	-	-		-	-	no IPS match
BPA_16400	---NA---	311	0	-	-		-	-	no IPS match
BPA_16401	---NA---	227	0	-	-		-	-	Coil (COILS); IPR007999 (PFAM)
BPA_16406	---NA---	220	0	-	-		-	-	no IPS match
BPA_16408	ubr1_drome ame: full=e3 ubiquitin-protein ligase ubr1 ame: full=n-recognin ame: full=ubiquitin-protein ligase e3-alpha	203	1	4.5e-26	0.88	5	C:ubiquitin ligase complex; F:ubiquitin-protein transferase activity; F:zinc ion binding; P:protein ubiquitination; P:protein catabolic process	-	no IPS match
BPA_16414	cont_drome ame: full=contactin flags: precursor	206	1	1.9e-34	0.94	9	C:plasma membrane; C:pleated septate junction; F:protein binding; P:axon ensheathment; P:septate junction assembly; P:nerve maturation; P:establishment or maintenance of epithelial cell apical/basal polarity; P:establishment of glial blood-brain barrier; P:cell adhesion involved in heart morphogenesis	-	IPR003961 (PFAM); IPR013783 (G3DSA:2.60.40.GENE3D); PTHR10489:SF525 (PANTHER); PTHR10489 (PANTHER); IPR003961 (PROSITE_PROFILES); IPR003961 (SUPERFAMILY)
BPA_16427	---NA---	248	0	-	-		-	-	no IPS match
BPA_16428	dnjc3_rat ame: full= homolog subfamily c member 3 ame: full=interferon- double-stranded rna-activated protein kinase inhibitor ame: full=protein kinase inhibitor of 58 kda short=protein kinase inhibitor p58 flags: precursor	258	5	2.2e-15	0.644	13	C:endoplasmic reticulum lumen; C:smooth endoplasmic reticulum; C:cytosol; C:endoplasmic reticulum Sec complex; C:extracellular exosome; F:protein kinase inhibitor activity; F:chaperone binding; F:misfolded protein binding; P:negative regulation of protein kinase activity; P:IRE1-mediated unfolded protein response; P:negative regulation of apoptotic process; P:proteolysis involved in cellular prot…	-	IPR011990 (G3DSA:1.25.40.GENE3D); PF13371 (PFAM); IPR019734 (PFAM); PTHR24078 (PANTHER); PTHR24078:SF132 (PANTHER); IPR013026 (PROSITE_PROFILES); SSF48452 (SUPERFAMILY)
BPA_16439	mysn_drome ame: full=myosin heavy non-muscle ame: full=myosin ii ame: full=non-muscle mhc ame: full=zipper protein	258	18	2.6e-40	0.7411	90	C:stress fiber; C:ruffle; C:immunological synapse; C:uropod; C:mitochondrion; C:spindle; C:actomyosin contractile ring; C:cytosol; C:muscle myosin complex; C:brush border; C:cell-cell adherens junction; C:focal adhesion; C:COP9 signalosome; C:integrin complex; C:myofibril; C:axon; C:growth cone; C:smooth muscle contractile fiber; C:midbody; C:neuromuscular junction; C:cleavage furrow; C:neuronal …	EC:3.6.3.9	IPR004009 (PFAM); PTHR13140 (PANTHER); PTHR13140:SF301 (PANTHER); IPR008989 (SUPERFAMILY)
BPA_16450	---NA---	240	0	-	-		-	-	no IPS match
BPA_16452	---NA---	204	0	-	-		-	-	no IPS match
BPA_16462	---NA---	328	0	-	-		-	-	no IPS match
BPA_16473	ubc9_rat ame: full=sumo-conjugating enzyme ubc9 ame: full=sumo-protein ligase ame: full=ubiquitin carrier protein 9 ame: full=ubiquitin carrier protein i ame: full=ubiquitin-conjugating enzyme e2 i ame: full=ubiquitin-conjugating enzyme 2a ame: full=ubiquitin-protein ligase i	475	20	8.4e-82	0.737	72	C:nuclear chromatin; C:synaptonemal complex; C:fibrillar center; C:XY body; C:nuclear envelope; C:cytosol; C:PML body; C:dendrite; C:HULC complex; C:synapse; C:sumoylated E2 ligase complex; F:RNA polymerase II transcription factor binding; F:p53 binding; F:ATP binding; F:protein C-terminus binding; F:UDP-N-acetylmuramoylalanyl-D-glutamyl-2,6-diaminopimelate-D-alanyl-D-alanine ligase activity; F:r…	EC:6.3.2	SM00212 (SMART); IPR000608 (PFAM); IPR016135 (G3DSA:3.10.110.GENE3D); PTHR24067 (PANTHER); IPR027230 (PTHR24067:PANTHER); IPR023313 (PROSITE_PATTERNS); IPR000608 (PROSITE_PROFILES); IPR016135 (SUPERFAMILY)
BPA_16474	---NA---	295	0	-	-		-	-	no IPS match
BPA_16475	ptcd3_drome ame: full=protein ptcd3 mitochondrial flags: precursor	321	8	5.4e-46	0.6275	5	C:mitochondrion; F:rRNA binding; F:ribosomal small subunit binding; F:poly(A) RNA binding; P:mitochondrial translation	-	PTHR16276 (PANTHER); PTHR16276:SF0 (PANTHER)
BPA_16481	---NA---	219	0	-	-		-	-	no IPS match
BPA_16482	rnf38_mouse ame: full=e3 ubiquitin-protein ligase rnf38 ame: full=ring finger protein 38	206	8	8.1e-34	0.8063	16	C:nucleoplasm; C:sperm flagellum; F:ubiquitin-protein transferase activity; F:protein binding; F:zinc ion binding; F:UDP-N-acetylmuramoylalanyl-D-glutamyl-2,6-diaminopimelate-D-alanyl-D-alanine ligase activity; F:ribosomal S6-glutamic acid ligase activity; F:coenzyme F420-0 gamma-glutamyl ligase activity; F:coenzyme F420-2 alpha-glutamyl ligase activity; F:protein-glycine ligase activity, initiat…	EC:6.3.2	IPR001841 (PFAM); IPR013083 (G3DSA:3.30.40.GENE3D); PTHR14155:SF2 (PANTHER); PTHR14155 (PANTHER); SSF57850 (SUPERFAMILY)
BPA_16483	---NA---	297	0	-	-	2	F:actin filament binding; P:cell adhesion	-	IPR015009 (PFAM); G3DSA:1.20.1440.10 (GENE3D); PTHR19981:SF1 (PANTHER); PTHR19981 (PANTHER); IPR006077 (SUPERFAMILY)
BPA_16487	sdha_drome ame: full=succinate dehydrogenase	355	20	9.1e-49	0.843	18	C:cell wall; C:mitochondrial respiratory chain complex II, succinate dehydrogenase complex (ubiquinone); C:Golgi apparatus; C:myelin sheath; F:L-iditol 2-dehydrogenase activity; F:succinate-CoA ligase (GDP-forming) activity; F:protein binding; F:ATP binding; F:succinate dehydrogenase (ubiquinone) activity; F:zinc ion binding; F:flavin adenine dinucleotide binding; F:cobalt ion binding; P:tricarbo…	EC:1.1.1.14; EC:6.2.1.4; EC:1.3.5.1	IPR003953 (PFAM); G3DSA:3.50.50.60 (GENE3D); PTHR11632 (PANTHER); PTHR11632:SF37 (PANTHER); IPR003952 (PROSITE_PATTERNS); SSF51905 (SUPERFAMILY)	Carbon fixation pathways in prokaryotes; Oxidative phosphorylation; Biosynthesis of antibiotics; Citrate cycle (TCA cycle); Butanoate metabolism; Fructose and mannose metabolism; Pentose and glucuronate interconversions
BPA_16489	med27_drome ame: full=mediator of rna polymerase ii transcription subunit 27 ame: full=mediator complex subunit 27 ame: full=dcrsp34 ame: full=dmed27 ame: full=dtrap37	244	1	1.8e-17	0.73	8	C:mediator complex; F:RNA polymerase II transcription cofactor activity; P:regulation of transcription from RNA polymerase II promoter; P:transcription initiation from RNA polymerase II promoter; P:negative regulation of neuroblast proliferation; P:regulation of cellular respiration; P:regulation of JAK-STAT cascade; P:cellular response to ecdysone	-	no IPS match
BPA_16501	---NA---	217	0	-	-		-	-	PTHR21663:SF0 (PANTHER); PTHR21663 (PANTHER)
BPA_16507	unc22_caeel ame: full=twitchin ame: full=uncoordinated protein 22	226	20	9.5e-20	0.6645	52	C:stress fiber; C:nucleus; C:cytosol; C:cell-cell junction; C:synaptic vesicle; C:postsynaptic density; C:lamellipodium; C:A band; C:cleavage furrow; C:neuronal cell body; C:terminal bouton; C:dendritic spine; C:extracellular exosome; F:calmodulin-dependent protein kinase activity; F:myosin light chain kinase activity; F:calmodulin binding; F:ATP binding; F:enzyme binding; F:myosin light chain bi…	EC:2.7.11.18; EC:2.7.11.17	G3DSA:1.10.510.10 (GENE3D); IPR000719 (PFAM); IPR020675 (PANTHER); IPR011009 (SUPERFAMILY)
BPA_16514	alx1_caeel ame: full=apoptosis-linked gene 2-interacting protein x 1 ame: full=prion-like-(q n-rich) domain-bearing protein 58 ame: full=protein ynk1	203	5	2.2e-20	0.734	31	C:immunological synapse; C:multivesicular body; C:cytosol; C:cytoskeleton; C:focal adhesion; C:basolateral plasma membrane; C:cytoplasmic vesicle; C:myelin sheath; C:recycling endosome; C:extracellular exosome; C:endoplasmic reticulum exit site; F:Notch binding; F:protein C-terminus binding; F:SH3 domain binding; F:proteinase activated receptor binding; F:protein homodimerization activity; F:calc…	-	TRANSMEMBRANE (PHOBIUS); NON_CYTOPLASMIC_DOMAIN (PHOBIUS); CYTOPLASMIC_DOMAIN (PHOBIUS)
BPA_16533	ctna_drome ame: full=catenin alpha	224	14	8.7e-40	0.8164	56	C:acrosomal vesicle; C:cytosol; C:spot adherens junction; C:zonula adherens; C:fascia adherens; C:focal adhesion; C:actin cytoskeleton; C:basolateral plasma membrane; C:catenin complex; C:lamellipodium; C:axon; C:neuronal postsynaptic density; F:structural constituent of cytoskeleton; F:beta-catenin binding; F:vinculin binding; F:poly(A) RNA binding; F:gamma-catenin binding; F:cadherin binding; F…	-	IPR001033 (PRINTS); IPR006077 (PFAM); G3DSA:1.20.120.230 (GENE3D); IPR006077 (PANTHER); PTHR18914:SF9 (PANTHER); IPR006077 (SUPERFAMILY)
BPA_16542	---NA---	264	0	-	-		-	-	no IPS match
BPA_16546	chpt1_xenla ame: full=cholinephosphotransferase 1 ame: full=diacylglycerol cholinephosphotransferase 1	222	13	1.4e-18	0.7292	12	C:Golgi membrane; C:nucleus; C:endoplasmic reticulum membrane; C:integral component of membrane; F:diacylglycerol cholinephosphotransferase activity; F:ethanolaminephosphotransferase activity; F:diacylglycerol binding; F:metal ion binding; P:regulation of cell growth; P:phosphatidylethanolamine biosynthetic process; P:CDP-choline pathway; P:platelet activating factor biosynthetic process	EC:2.7.8.1; EC:2.7.8.2	IPR014472 (PANTHER); PTHR10414:SF38 (PANTHER); NON_CYTOPLASMIC_DOMAIN (PHOBIUS); CYTOPLASMIC_DOMAIN (PHOBIUS); TRANSMEMBRANE (PHOBIUS); TMhelix (TMHMM)	Ether lipid metabolism; Glycerophospholipid metabolism; Phosphonate and phosphinate metabolism
BPA_16549	ei3d1_drovi ame: full=eukaryotic translation initiation factor 3 subunit d-1 short=eif3d-1 ame: full=eukaryotic translation initiation factor 3 subunit 7-1 ame: full=eukaryotic translation initiation factor 3 subunit p66	335	20	1.9e-67	0.946	8	C:nucleus; C:cytosol; C:eukaryotic translation initiation factor 3 complex; C:eukaryotic 43S preinitiation complex; C:eukaryotic 48S preinitiation complex; F:translation initiation factor activity; P:formation of translation preinitiation complex; P:regulation of translational initiation	-	IPR007783 (PFAM); IPR007783 (PANTHER)
BPA_16567	---NA---	231	0	-	-		-	-	no IPS match
BPA_16569	---NA---	277	0	-	-		-	-	no IPS match
BPA_16575	nu153_drome ame: full=nuclear pore complex protein nup153 ame: full=153 kda nucleoporin ame: full=nucleoporin nup153	276	1	2.4e-12	0.65	16	C:nuclear euchromatin; C:centrosome; C:nuclear periphery; C:nuclear pore central transport channel; C:mitotic spindle; F:nucleocytoplasmic transporter activity; F:zinc ion binding; F:structural constituent of nuclear pore; F:chromatin DNA binding; P:chromatin remodeling; P:NLS-bearing protein import into nucleus; P:nuclear pore organization; P:SMAD protein import into nucleus; P:neurogenesis; P:p…	-	IPR001876 (SMART); IPR001876 (G3DSA:4.10.1060.GENE3D); IPR001876 (PFAM); PTHR23193:SF18 (PANTHER); PTHR23193 (PANTHER); IPR001876 (PROSITE_PATTERNS); IPR001876 (PROSITE_PROFILES); SSF90209 (SUPERFAMILY)
BPA_16632	miro_drome ame: full=mitochondrial rho gtpase short=miro short=dmiro	295	19	1.4e-51	0.6516	27	C:mitochondrial inner membrane; C:cytosol; C:dynactin complex; C:adherens junction; C:F-actin capping protein complex; C:apical plasma membrane; C:integral component of mitochondrial outer membrane; C:extracellular exosome; F:magnesium ion binding; F:GTPase activity; F:calcium ion binding; F:GTP binding; F:protein heterodimerization activity; P:cell morphogenesis; P:phagocytosis; P:germarium-deri…	-	IPR013684 (PFAM); IPR027417 (G3DSA:3.40.50.GENE3D); NON_CYTOPLASMIC_DOMAIN (PHOBIUS); CYTOPLASMIC_DOMAIN (PHOBIUS); TRANSMEMBRANE (PHOBIUS); IPR027417 (SUPERFAMILY)
BPA_16633	at2b1_human ame: full=plasma membrane calcium-transporting atpase 1 short=pmca1 ame: full=plasma membrane calcium atpase isoform 1 ame: full=plasma membrane calcium pump isoform 1	254	20	1.7e-42	0.8155	95	C:nucleus; C:endoplasmic reticulum; C:Golgi apparatus; C:cytosol; C:integral component of plasma membrane; C:caveola; C:chloroplast thylakoid membrane; C:chloroplast stroma; C:plant-type vacuole membrane; C:chloroplast inner membrane; C:cytoplasmic side of plasma membrane; C:basolateral plasma membrane; C:apical plasma membrane; C:Z disc; C:cell junction; C:T-tubule; C:dendritic spine membrane; C…	EC:4.2.1.1; EC:3.6.3.8	IPR023298 (G3DSA:1.20.1110.GENE3D); IPR006068 (PFAM); PTHR24093 (PANTHER); IPR030319 (PTHR24093:PANTHER); NON_CYTOPLASMIC_DOMAIN (PHOBIUS); NON_CYTOPLASMIC_DOMAIN (PHOBIUS); CYTOPLASMIC_DOMAIN (PHOBIUS); TRANSMEMBRANE (PHOBIUS); TRANSMEMBRANE (PHOBIUS); SSF81665 (SUPERFAMILY); TMhelix (TMHMM)	Nitrogen metabolism
BPA_16636	sf3b3_mouse ame: full=splicing factor 3b subunit 3 ame: full=pre-mrna-splicing factor sf3b 130 kda subunit short=sf3b130 ame: full=spliceosome-associated protein 130 short=sap 130	203	4	1.9e-20	0.85	9	C:nucleoplasm; C:U12-type spliceosomal complex; C:small nuclear ribonucleoprotein complex; C:catalytic step 2 spliceosome; F:RNA binding; F:protein binding; P:mRNA splicing, via spliceosome; P:protein complex assembly; P:negative regulation of protein catabolic process	-	PTHR10644 (PANTHER); PTHR10644:SF1 (PANTHER)
BPA_16639	xpo1_drome ame: full=exportin-1 ame: full=chromosome region maintenance 1 protein ame: full=protein embargoed	231	4	2.1e-31	0.7575	27	C:kinetochore; C:annulate lamellae; C:nuclear pore; C:nucleoplasm; C:cytosol; C:ribonucleoprotein complex; C:nuclear membrane; F:nuclear export signal receptor activity; F:nucleocytoplasmic transporter activity; F:Ran GTPase binding; F:protein domain specific binding; P:ribosomal large subunit export from nucleus; P:ribosomal small subunit export from nucleus; P:mitotic anaphase; P:negative regul…	-	PTHR11223:SF2 (PANTHER); PTHR11223 (PANTHER)
BPA_16645	---NA---	279	0	-	-		-	-	TRANSMEMBRANE (PHOBIUS); NON_CYTOPLASMIC_DOMAIN (PHOBIUS); CYTOPLASMIC_DOMAIN (PHOBIUS); TMhelix (TMHMM)
BPA_16665	paxi_rat ame: full=paxillin	416	20	4e-35	0.57	52	C:stress fiber; C:podosome; C:nucleoplasm; C:actin filament; C:plasma membrane; C:focal adhesion; C:lamellipodium; C:extracellular matrix; C:M band; C:striated muscle dense body; F:transcription coactivator activity; F:integrin binding; F:beta-catenin binding; F:zinc ion binding; F:vinculin binding; F:protein kinase binding; F:Roundabout binding; F:androgen receptor binding; F:BH4 domain binding;…	-	IPR001781 (SMART); IPR001781 (G3DSA:2.10.110.GENE3D); IPR001781 (G3DSA:2.10.110.GENE3D); IPR001781 (PFAM); IPR001781 (G3DSA:2.10.110.GENE3D); PTHR24216 (PANTHER); PTHR24216:SF3 (PANTHER); IPR001781 (PROSITE_PROFILES); IPR001781 (PROSITE_PROFILES); IPR001781 (PROSITE_PROFILES); SSF57716 (SUPERFAMILY); SSF57716 (SUPERFAMILY)
BPA_16694	---NA---	218	0	-	-		-	-	no IPS match
BPA_16701	poe_drome ame: full=protein purity of essence ame: full=interaction calmodulin and colossal molecular mass protein ame: full=protein calossin ame: full=protein pushover	627	5	3.4e-73	0.824	21	C:nucleoplasm; C:centrosome; C:integral component of membrane; C:P granule; F:ubiquitin-protein transferase activity; F:calmodulin binding; F:zinc ion binding; F:UDP-N-acetylmuramoylalanyl-D-glutamyl-2,6-diaminopimelate-D-alanyl-D-alanine ligase activity; F:ribosomal S6-glutamic acid ligase activity; F:coenzyme F420-0 gamma-glutamyl ligase activity; F:coenzyme F420-2 alpha-glutamyl ligase activit…	EC:6.3.2	PTHR21725 (PANTHER)
BPA_16703	hm13_human ame: full=minor histocompatibility antigen h13 ame: full=intramembrane protease 1 short=imp-1 short=impas-1 short=himp1 ame: full=presenilin-like protein 3 ame: full=signal peptide peptidase	275	2	4.2e-15	0.9	10	C:rough endoplasmic reticulum; C:plasma membrane; C:cell surface; C:integral component of cytoplasmic side of endoplasmic reticulum membrane; C:integral component of lumenal side of endoplasmic reticulum membrane; F:ubiquitin protein ligase binding; F:aspartic endopeptidase activity, intramembrane cleaving; F:protein homodimerization activity; P:membrane protein ectodomain proteolysis; P:membrane…	EC:3.4.23	IPR007369 (PFAM); IPR007369 (PANTHER); PTHR12174:SF23 (PANTHER); NON_CYTOPLASMIC_DOMAIN (PHOBIUS); CYTOPLASMIC_DOMAIN (PHOBIUS); TRANSMEMBRANE (PHOBIUS); TMhelix (TMHMM)
BPA_16714	---NA---	240	0	-	-		-	-	IPR011989 (G3DSA:1.25.10.GENE3D)
BPA_16728	---NA---	242	0	-	-		-	-	IPR018108 (PFAM); IPR023395 (G3DSA:1.50.40.GENE3D); PTHR24089 (PANTHER); PTHR24089:SF234 (PANTHER); TRANSMEMBRANE (PHOBIUS); CYTOPLASMIC_DOMAIN (PHOBIUS); NON_CYTOPLASMIC_DOMAIN (PHOBIUS); IPR023395 (SUPERFAMILY)
BPA_16729	sae2_human ame: full=sumo-activating enzyme subunit 2 ame: full=anthracycline-associated resistance arx ame: full=ubiquitin-like 1-activating enzyme e1b ame: full=ubiquitin-like modifier-activating enzyme 2	235	20	5.4e-38	0.739	37	C:heterochromatin; C:nucleoplasm; C:mitochondrion; C:lysosomal membrane; C:cytosol; C:plasmodesma; C:endosome membrane; C:desmosome; C:rough endoplasmic reticulum membrane; C:SUMO activating enzyme complex; C:extracellular exosome; F:ubiquitin activating enzyme activity; F:ATP binding; F:enzyme activator activity; F:transcription factor binding; F:UDP-N-acetylmuramoylalanyl-D-glutamyl-2,6-diamino…	EC:6.3.2	IPR019572 (PFAM); IPR000594 (PFAM); IPR016040 (G3DSA:3.40.50.GENE3D); PTHR10953 (PANTHER); IPR018074 (PROSITE_PATTERNS); IPR009036 (SUPERFAMILY)
BPA_16730	pi4kb_xentr ame: full=phosphatidylinositol 4-kinase beta short=pi4k-beta short=pi4kbeta short= ns 4-kinase beta	218	16	1.2e-19	0.7113	21	C:Golgi membrane; C:nucleus; C:mitochondrion; C:endosome; C:endoplasmic reticulum; C:cytosol; C:plasma membrane; C:cytoplasmic vesicle membrane; C:root hair tip; F:nucleotide binding; F:1-phosphatidylinositol 4-kinase activity; F:Rab GTPase binding; F:protein histidine kinase binding; P:phosphatidylinositol biosynthetic process; P:receptor-mediated endocytosis; P:pollen tube growth; P:small molec…	EC:2.7.1.67	IPR000403 (G3DSA:1.10.1070.GENE3D); IPR027003 (PTHR10048:PANTHER); IPR015433 (PANTHER); IPR000403 (PROSITE_PROFILES); IPR011009 (SUPERFAMILY)	Inositol phosphate metabolism; Phosphatidylinositol signaling system
BPA_16743	---NA---	217	0	-	-	2	F:nucleic acid binding; F:metal ion binding	-	PF13465 (PFAM); IPR013087 (G3DSA:3.30.160.GENE3D); IPR007087 (PROSITE_PATTERNS); IPR007087 (PROSITE_PROFILES); SSF57667 (SUPERFAMILY)
BPA_16768	---NA---	206	0	-	-		-	-	no IPS match
BPA_16769	---NA---	291	0	-	-		-	-	PTHR24213 (PANTHER); PTHR24213:SF9 (PANTHER); PTHR24213:SF9 (PANTHER)
BPA_16782	spcs2_drome ame: full=signal peptidase complex subunit 2 ame: full=microsomal signal peptidase 25 kda subunit short=spase 25 kda subunit	213	10	3.8e-30	0.731	8	C:signal peptidase complex; C:integral component of membrane; C:sarcoplasmic reticulum; F:peptidase activity; P:translation; P:signal peptide processing; P:SRP-dependent cotranslational protein targeting to membrane; P:regulation of insulin secretion	-	IPR009582 (PFAM); PTHR13085:SF0 (PANTHER); PTHR13085 (PANTHER); NON_CYTOPLASMIC_DOMAIN (PHOBIUS); TRANSMEMBRANE (PHOBIUS); CYTOPLASMIC_DOMAIN (PHOBIUS); TMhelix (TMHMM)
BPA_16807	---NA---	296	0	-	-		-	-	no IPS match
BPA_16808	rhg39_human ame: full=rho gtpase-activating protein 39	224	2	4.4e-22	0.805	5	C:nucleus; C:cytosol; C:cytoskeleton; P:axon guidance; P:regulation of small GTPase mediated signal transduction	-	PTHR23177:SF1 (PANTHER); PTHR23177 (PANTHER)
BPA_16809	ubr3_human ame: full=e3 ubiquitin-protein ligase ubr3 ame: full=n-recognin-3 ame: full=ubiquitin-protein ligase e3-alpha-3 ame: full=ubiquitin-protein ligase e3-alpha-iii ame: full=zinc finger protein 650	221	2	4.2e-14	0.7	12	C:ubiquitin ligase complex; C:cytoplasm; F:protein binding; F:ubiquitin protein ligase activity; F:protein-glycine ligase activity; F:protein-glutamic acid ligase activity; P:in utero embryonic development; P:suckling behavior; P:sensory perception of smell; P:protein ubiquitination; P:olfactory behavior; P:ubiquitin-dependent protein catabolic process via the N-end rule pathway	EC:6.3.2	PTHR21497 (PANTHER); PTHR21497:SF25 (PANTHER)
BPA_16813	rn_drome ame: full=zinc finger protein rotund ame: full=zinc finger protein roughened eye	228	15	1.6e-25	0.7747	19	C:nucleoplasm; C:focal adhesion; F:transcription factor activity, RNA polymerase II distal enhancer sequence-specific binding; F:zinc ion binding; F:SH3 domain binding; F:sequence-specific DNA binding; P:negative regulation of transcription from RNA polymerase II promoter; P:cell fate specification; P:nucleocytoplasmic transport; P:imaginal disc-derived leg morphogenesis; P:muscle organ developme…	-	IPR015880 (SMART); IPR013087 (G3DSA:3.30.160.GENE3D); IPR013087 (G3DSA:3.30.160.GENE3D); PF13465 (PFAM); PTHR11389:SF431 (PANTHER); PTHR11389 (PANTHER); IPR007087 (PROSITE_PATTERNS); IPR007087 (PROSITE_PROFILES); IPR007087 (PROSITE_PROFILES); SSF57667 (SUPERFAMILY)
BPA_16815	---NA---	214	0	-	-	1	P:DNA repair	-	IPR029448 (PFAM)
BPA_16822	fem1a_drome ame: full=protein fem-1 homolog cg6966	299	13	3.6e-38	0.7685	10	C:cytoplasm; F:ubiquitin-protein transferase activity; F:transcription factor binding; F:EP4 subtype prostaglandin E2 receptor binding; P:male germ-line sex determination; P:male somatic sex determination; P:masculinization of hermaphroditic germ-line; P:negative regulation of MAP kinase activity; P:negative regulation of inflammatory response; P:regulation of ubiquitin-protein transferase activi…	-	PTHR24173 (PANTHER); PTHR24173:SF12 (PANTHER)
BPA_16823	---NA---	210	0	-	-		-	-	no IPS match
BPA_16828	---NA---	225	0	-	-		-	-	no IPS match
BPA_16840	---NA---	216	0	-	-		-	-	Coil (COILS)
BPA_16850	---NA---	245	0	-	-		-	-	no IPS match
BPA_16853	---NA---	215	0	-	-		-	-	no IPS match
BPA_16861	vath_drome ame: full=v-type proton atpase subunit h short=v-atpase subunit h ame: full=vacuolar proton pump subunit h ame: full=vacuolar proton pump subunit sfd	299	10	8.1e-58	0.781	21	C:vacuolar proton-transporting V-type ATPase, V1 domain; C:lysosomal membrane; C:cytosol; C:plasma membrane proton-transporting V-type ATPase complex; C:extracellular exosome; F:protein binding; F:enzyme regulator activity; F:proton-transporting ATPase activity, rotational mechanism; P:cellular iron ion homeostasis; P:endocytosis; P:vacuolar acidification; P:insulin receptor signaling pathway; P:…	-	IPR011989 (G3DSA:1.25.10.GENE3D); IPR004908 (PFAM); PTHR10698:SF0 (PANTHER); IPR004908 (PANTHER); IPR016024 (SUPERFAMILY)
BPA_16868	---NA---	308	0	-	-		-	-	no IPS match
BPA_16876	---NA---	283	0	-	-	1	C:extracellular space	-	IPR023796 (PFAM); G3DSA:2.30.39.10 (GENE3D); PTHR11461:SF23 (PANTHER); IPR000215 (PANTHER); IPR023796 (SUPERFAMILY)
BPA_16893	gawky_drome ame: full=protein gawky	222	5	3.4e-18	0.792	23	C:cytoplasmic mRNA processing body; C:nucleoplasm; C:cytosol; C:micro-ribonucleoprotein complex; C:perinuclear region of cytoplasm; F:nucleotide binding; F:protein complex scaffold; F:poly(A) RNA binding; P:nuclear-transcribed mRNA catabolic process, nonsense-mediated decay; P:embryonic development via the syncytial blastoderm; P:epidermal growth factor receptor signaling pathway; P:Notch signali…	-	IPR012677 (G3DSA:3.30.70.GENE3D); PTHR13020 (PANTHER)
BPA_16903	rbp2_mouse ame: full=e3 sumo-protein ligase 2 ame: full=ran-binding protein 2 short= 2	287	19	6.5e-25	0.6558	31	C:mitochondrion; C:centrosome; C:cytosol; C:nuclear membrane; C:nuclear inclusion body; C:cell projection part; C:nuclear pore nuclear basket; F:GDP-dissociation inhibitor activity; F:Ran GTPase binding; F:protein-glycine ligase activity; F:protein-glutamic acid ligase activity; P:G1/S transition of mitotic cell cycle; P:mitotic prophase; P:mitotic anaphase; P:mitotic prometaphase; P:RNA export f…	EC:6.3.2	IPR000156 (SMART); IPR011993 (G3DSA:2.30.29.GENE3D); IPR000156 (PFAM); PTHR23138 (PANTHER); PTHR23138:SF87 (PANTHER); IPR000156 (PROSITE_PROFILES); SSF50729 (SUPERFAMILY)
BPA_16909	---NA---	239	0	-	-		-	-	IPR029000 (G3DSA:2.40.100.GENE3D); IPR029000 (SUPERFAMILY)
BPA_16916	rfox1_bovin ame: full=rna binding protein fox-1 homolog 1 ame: full=ataxin-2-binding protein 1 ame: full=fox-1 homolog a	298	15	5.1e-15	0.7953	21	C:nucleoplasm; C:trans-Golgi network; C:perikaryon; F:nucleotide binding; F:DNA binding; F:transcription corepressor activity; F:mRNA binding; F:protein C-terminus binding; F:transcription factor binding; P:regulation of alternative mRNA splicing, via spliceosome; P:regulation of definitive erythrocyte differentiation; P:hypothalamus development; P:radial glia guided migration of Purkinje cell; P…	-	IPR012677 (G3DSA:3.30.70.GENE3D); IPR000504 (PFAM); PTHR15597 (PANTHER); PTHR15597:SF22 (PANTHER); SSF54928 (SUPERFAMILY)
BPA_16920	capzb_drome ame: full=f-actin-capping protein subunit beta	258	18	1.4e-51	0.7567	36	C:acrosomal vesicle; C:cytosol; C:dynactin complex; C:actin filament; C:brush border; C:adherens junction; C:F-actin capping protein complex; C:intercalated disc; C:membrane; C:Z disc; C:lamellipodium; C:cortical cytoskeleton; C:cytoskeletal calyx; C:neuronal cell body; C:dendritic spine; C:extracellular exosome; C:WASH complex; F:protein heterodimerization activity; F:beta-tubulin binding; F:act…	-	IPR001698 (PFAM); IPR001698 (PANTHER); SSF90096 (SUPERFAMILY)
BPA_16941	---NA---	239	0	-	-		-	-	no IPS match
BPA_16942	---NA---	226	0	-	-		-	-	no IPS match
BPA_16943	---NA---	208	0	-	-		-	-	no IPS match
BPA_16947	meg11_human ame: full=multiple epidermal growth factor-like domains protein 11 short=multiple egf-like domains protein 11 flags: precursor	274	18	5.4e-24	0.5622	29	C:phagocytic cup; C:cell surface; C:cell junction; C:phagocytic vesicle membrane; C:pseudopodium membrane; F:protein kinase activity; F:scavenger receptor activity; F:protein binding; P:blood vessel development; P:phagolysosome assembly; P:receptor-mediated endocytosis; P:retina layer formation; P:programmed cell death; P:skeletal muscle satellite cell activation; P:skeletal muscle satellite cell…	-	PR00011 (PRINTS); IPR013032 (PFAM); G3DSA:2.170.300.10 (GENE3D); PTHR24035 (PANTHER); IPR013032 (PROSITE_PATTERNS); IPR013032 (PROSITE_PATTERNS); IPR000742 (PROSITE_PROFILES); IPR000742 (PROSITE_PROFILES)
BPA_16951	suca_drome ame: full=succinyl- ligase	214	20	3.7e-41	0.847	39	C:cell wall; C:mitochondrial inner membrane; C:cytosol; C:plasma membrane; C:succinate-CoA ligase complex (ADP-forming); C:succinate-CoA ligase complex (GDP-forming); C:extracellular exosome; F:ATP citrate synthase activity; F:nucleoside diphosphate kinase activity; F:succinate-CoA ligase (ADP-forming) activity; F:succinate-CoA ligase (GDP-forming) activity; F:copper ion binding; F:ATP binding; F…	EC:2.7.4.6; EC:6.2.1.5; EC:2.3.3.8; EC:6.2.1.4	no IPS match	Purine metabolism; Carbon fixation pathways in prokaryotes; Biosynthesis of antibiotics; Citrate cycle (TCA cycle); C5-Branched dibasic acid metabolism; Propanoate metabolism; Pyrimidine metabolism
BPA_16952	---NA---	230	0	-	-		-	-	PTHR21165 (PANTHER); PTHR21165:SF2 (PANTHER)
BPA_16956	fkbp2_crynj ame: full=fk506-binding protein 2 ame: full=peptidyl-prolyl cis-trans isomerase short=ppiase ame: full=rotamase flags: precursor	240	20	1.5e-36	0.7835	14	C:vacuole; C:endoplasmic reticulum membrane; C:Golgi apparatus; C:cytosol; C:chloroplast thylakoid lumen; C:integral component of membrane; C:extracellular exosome; F:peptidyl-prolyl cis-trans isomerase activity; F:protein binding; F:FK506 binding; P:protein peptidyl-prolyl isomerization; P:second-messenger-mediated signaling; P:chaperone-mediated protein folding; P:cellular response to farnesol	EC:5.2.1.8	IPR001179 (PFAM); G3DSA:3.10.50.40 (GENE3D); IPR023566 (PANTHER); PTHR10516:SF252 (PANTHER); IPR001179 (PROSITE_PROFILES); SSF54534 (SUPERFAMILY)
BPA_16971	---NA---	342	0	-	-		-	-	SignalP-TM (SIGNALP_GRAM_POSITIVE)
BPA_16979	---NA---	201	0	-	-		-	-	IPR023210 (G3DSA:3.20.20.GENE3D); IPR001395 (PANTHER); PTHR11732:SF183 (PANTHER); PTHR11732:SF183 (PANTHER); IPR023210 (SUPERFAMILY)
[truncated: 2,424 more rows]
